# Supplementary material for: Keemei: cloud-based validation of tabular bioinformatics file formats in Google Sheets
Source: Gigascience. 2016 Jun 13;5:27. doi: 10.1186/s13742-016-0133-6 (PMC4906574; doi:10.1186/s13742-016-0133-6)
Supplement: Additional file 1: — An Excel spreadsheet of simulated QIIME (Quantitative Insights Into Microbial Ecology) sample metadata containing sheets of varying size and percentage of errors. Used as exemplar data in the validation and testing described in the main text. A description of the simulated data is provided in the main text. (XLSX 5518 kb) [file 13742_2016_133_MOESM1_ESM.xlsx]

## Sheet: 100x24, 0% errors
#SampleID	BarcodeSequence	LinkerPrimerSequence	Column1	Column2	Column3	Column4	Column5	Column6	Column7	Column8	Column9	Column10	Column11	Column12	Column13	Column14	Column15	Column16	Column17	Column18	Column19	Column20	Description
Sample1	AAAAAAAA	GTGCCAGCMGCCGCGGTAA	Column1 data	Column2 data	Column3 data	Column4 data	Column5 data	Column6 data	Column7 data	Column8 data	Column9 data	Column10 data	Data1	Data1	Data1	Data1	Data1	Data1	Data1	Data1	Data1	Data1	Sample1
Sample2	AAAAAAAC	GTGCCAGCMGCCGCGGTAA	Column1 data	Column2 data	Column3 data	Column4 data	Column5 data	Column6 data	Column7 data	Column8 data	Column9 data	Column10 data	Data2	Data2	Data2	Data2	Data2	Data2	Data2	Data2	Data2	Data2	Sample2
Sample3	AAAAAAAG	GTGCCAGCMGCCGCGGTAA	Column1 data	Column2 data	Column3 data	Column4 data	Column5 data	Column6 data	Column7 data	Column8 data	Column9 data	Column10 data	Data3	Data3	Data3	Data3	Data3	Data3	Data3	Data3	Data3	Data3	Sample3
Sample4	AAAAAAAT	GTGCCAGCMGCCGCGGTAA	Column1 data	Column2 data	Column3 data	Column4 data	Column5 data	Column6 data	Column7 data	Column8 data	Column9 data	Column10 data	Data4	Data4	Data4	Data4	Data4	Data4	Data4	Data4	Data4	Data4	Sample4
Sample5	AAAAAACA	GTGCCAGCMGCCGCGGTAA	Column1 data	Column2 data	Column3 data	Column4 data	Column5 data	Column6 data	Column7 data	Column8 data	Column9 data	Column10 data	Data5	Data5	Data5	Data5	Data5	Data5	Data5	Data5	Data5	Data5	Sample5
Sample6	AAAAAACC	GTGCCAGCMGCCGCGGTAA	Column1 data	Column2 data	Column3 data	Column4 data	Column5 data	Column6 data	Column7 data	Column8 data	Column9 data	Column10 data	Data6	Data6	Data6	Data6	Data6	Data6	Data6	Data6	Data6	Data6	Sample6
Sample7	AAAAAACG	GTGCCAGCMGCCGCGGTAA	Column1 data	Column2 data	Column3 data	Column4 data	Column5 data	Column6 data	Column7 data	Column8 data	Column9 data	Column10 data	Data7	Data7	Data7	Data7	Data7	Data7	Data7	Data7	Data7	Data7	Sample7
Sample8	AAAAAACT	GTGCCAGCMGCCGCGGTAA	Column1 data	Column2 data	Column3 data	Column4 data	Column5 data	Column6 data	Column7 data	Column8 data	Column9 data	Column10 data	Data8	Data8	Data8	Data8	Data8	Data8	Data8	Data8	Data8	Data8	Sample8
Sample9	AAAAAAGA	GTGCCAGCMGCCGCGGTAA	Column1 data	Column2 data	Column3 data	Column4 data	Column5 data	Column6 data	Column7 data	Column8 data	Column9 data	Column10 data	Data9	Data9	Data9	Data9	Data9	Data9	Data9	Data9	Data9	Data9	Sample9
Sample10	AAAAAAGC	GTGCCAGCMGCCGCGGTAA	Column1 data	Column2 data	Column3 data	Column4 data	Column5 data	Column6 data	Column7 data	Column8 data	Column9 data	Column10 data	Data10	Data10	Data10	Data10	Data10	Data10	Data10	Data10	Data10	Data10	Sample10
Sample11	AAAAAAGG	GTGCCAGCMGCCGCGGTAA	Column1 data	Column2 data	Column3 data	Column4 data	Column5 data	Column6 data	Column7 data	Column8 data	Column9 data	Column10 data	Data11	Data11	Data11	Data11	Data11	Data11	Data11	Data11	Data11	Data11	Sample11
Sample12	AAAAAAGT	GTGCCAGCMGCCGCGGTAA	Column1 data	Column2 data	Column3 data	Column4 data	Column5 data	Column6 data	Column7 data	Column8 data	Column9 data	Column10 data	Data12	Data12	Data12	Data12	Data12	Data12	Data12	Data12	Data12	Data12	Sample12
Sample13	AAAAAATA	GTGCCAGCMGCCGCGGTAA	Column1 data	Column2 data	Column3 data	Column4 data	Column5 data	Column6 data	Column7 data	Column8 data	Column9 data	Column10 data	Data13	Data13	Data13	Data13	Data13	Data13	Data13	Data13	Data13	Data13	Sample13
Sample14	AAAAAATC	GTGCCAGCMGCCGCGGTAA	Column1 data	Column2 data	Column3 data	Column4 data	Column5 data	Column6 data	Column7 data	Column8 data	Column9 data	Column10 data	Data14	Data14	Data14	Data14	Data14	Data14	Data14	Data14	Data14	Data14	Sample14
Sample15	AAAAAATG	GTGCCAGCMGCCGCGGTAA	Column1 data	Column2 data	Column3 data	Column4 data	Column5 data	Column6 data	Column7 data	Column8 data	Column9 data	Column10 data	Data15	Data15	Data15	Data15	Data15	Data15	Data15	Data15	Data15	Data15	Sample15
Sample16	AAAAAATT	GTGCCAGCMGCCGCGGTAA	Column1 data	Column2 data	Column3 data	Column4 data	Column5 data	Column6 data	Column7 data	Column8 data	Column9 data	Column10 data	Data16	Data16	Data16	Data16	Data16	Data16	Data16	Data16	Data16	Data16	Sample16
Sample17	AAAAACAA	GTGCCAGCMGCCGCGGTAA	Column1 data	Column2 data	Column3 data	Column4 data	Column5 data	Column6 data	Column7 data	Column8 data	Column9 data	Column10 data	Data17	Data17	Data17	Data17	Data17	Data17	Data17	Data17	Data17	Data17	Sample17
Sample18	AAAAACAC	GTGCCAGCMGCCGCGGTAA	Column1 data	Column2 data	Column3 data	Column4 data	Column5 data	Column6 data	Column7 data	Column8 data	Column9 data	Column10 data	Data18	Data18	Data18	Data18	Data18	Data18	Data18	Data18	Data18	Data18	Sample18
Sample19	AAAAACAG	GTGCCAGCMGCCGCGGTAA	Column1 data	Column2 data	Column3 data	Column4 data	Column5 data	Column6 data	Column7 data	Column8 data	Column9 data	Column10 data	Data19	Data19	Data19	Data19	Data19	Data19	Data19	Data19	Data19	Data19	Sample19
Sample20	AAAAACAT	GTGCCAGCMGCCGCGGTAA	Column1 data	Column2 data	Column3 data	Column4 data	Column5 data	Column6 data	Column7 data	Column8 data	Column9 data	Column10 data	Data20	Data20	Data20	Data20	Data20	Data20	Data20	Data20	Data20	Data20	Sample20
Sample21	AAAAACCA	GTGCCAGCMGCCGCGGTAA	Column1 data	Column2 data	Column3 data	Column4 data	Column5 data	Column6 data	Column7 data	Column8 data	Column9 data	Column10 data	Data21	Data21	Data21	Data21	Data21	Data21	Data21	Data21	Data21	Data21	Sample21
Sample22	AAAAACCC	GTGCCAGCMGCCGCGGTAA	Column1 data	Column2 data	Column3 data	Column4 data	Column5 data	Column6 data	Column7 data	Column8 data	Column9 data	Column10 data	Data22	Data22	Data22	Data22	Data22	Data22	Data22	Data22	Data22	Data22	Sample22
Sample23	AAAAACCG	GTGCCAGCMGCCGCGGTAA	Column1 data	Column2 data	Column3 data	Column4 data	Column5 data	Column6 data	Column7 data	Column8 data	Column9 data	Column10 data	Data23	Data23	Data23	Data23	Data23	Data23	Data23	Data23	Data23	Data23	Sample23
Sample24	AAAAACCT	GTGCCAGCMGCCGCGGTAA	Column1 data	Column2 data	Column3 data	Column4 data	Column5 data	Column6 data	Column7 data	Column8 data	Column9 data	Column10 data	Data24	Data24	Data24	Data24	Data24	Data24	Data24	Data24	Data24	Data24	Sample24
Sample25	AAAAACGA	GTGCCAGCMGCCGCGGTAA	Column1 data	Column2 data	Column3 data	Column4 data	Column5 data	Column6 data	Column7 data	Column8 data	Column9 data	Column10 data	Data25	Data25	Data25	Data25	Data25	Data25	Data25	Data25	Data25	Data25	Sample25
Sample26	AAAAACGC	GTGCCAGCMGCCGCGGTAA	Column1 data	Column2 data	Column3 data	Column4 data	Column5 data	Column6 data	Column7 data	Column8 data	Column9 data	Column10 data	Data26	Data26	Data26	Data26	Data26	Data26	Data26	Data26	Data26	Data26	Sample26
Sample27	AAAAACGG	GTGCCAGCMGCCGCGGTAA	Column1 data	Column2 data	Column3 data	Column4 data	Column5 data	Column6 data	Column7 data	Column8 data	Column9 data	Column10 data	Data27	Data27	Data27	Data27	Data27	Data27	Data27	Data27	Data27	Data27	Sample27
Sample28	AAAAACGT	GTGCCAGCMGCCGCGGTAA	Column1 data	Column2 data	Column3 data	Column4 data	Column5 data	Column6 data	Column7 data	Column8 data	Column9 data	Column10 data	Data28	Data28	Data28	Data28	Data28	Data28	Data28	Data28	Data28	Data28	Sample28
Sample29	AAAAACTA	GTGCCAGCMGCCGCGGTAA	Column1 data	Column2 data	Column3 data	Column4 data	Column5 data	Column6 data	Column7 data	Column8 data	Column9 data	Column10 data	Data29	Data29	Data29	Data29	Data29	Data29	Data29	Data29	Data29	Data29	Sample29
Sample30	AAAAACTC	GTGCCAGCMGCCGCGGTAA	Column1 data	Column2 data	Column3 data	Column4 data	Column5 data	Column6 data	Column7 data	Column8 data	Column9 data	Column10 data	Data30	Data30	Data30	Data30	Data30	Data30	Data30	Data30	Data30	Data30	Sample30
Sample31	AAAAACTG	GTGCCAGCMGCCGCGGTAA	Column1 data	Column2 data	Column3 data	Column4 data	Column5 data	Column6 data	Column7 data	Column8 data	Column9 data	Column10 data	Data31	Data31	Data31	Data31	Data31	Data31	Data31	Data31	Data31	Data31	Sample31
Sample32	AAAAACTT	GTGCCAGCMGCCGCGGTAA	Column1 data	Column2 data	Column3 data	Column4 data	Column5 data	Column6 data	Column7 data	Column8 data	Column9 data	Column10 data	Data32	Data32	Data32	Data32	Data32	Data32	Data32	Data32	Data32	Data32	Sample32
Sample33	AAAAAGAA	GTGCCAGCMGCCGCGGTAA	Column1 data	Column2 data	Column3 data	Column4 data	Column5 data	Column6 data	Column7 data	Column8 data	Column9 data	Column10 data	Data33	Data33	Data33	Data33	Data33	Data33	Data33	Data33	Data33	Data33	Sample33
Sample34	AAAAAGAC	GTGCCAGCMGCCGCGGTAA	Column1 data	Column2 data	Column3 data	Column4 data	Column5 data	Column6 data	Column7 data	Column8 data	Column9 data	Column10 data	Data34	Data34	Data34	Data34	Data34	Data34	Data34	Data34	Data34	Data34	Sample34
Sample35	AAAAAGAG	GTGCCAGCMGCCGCGGTAA	Column1 data	Column2 data	Column3 data	Column4 data	Column5 data	Column6 data	Column7 data	Column8 data	Column9 data	Column10 data	Data35	Data35	Data35	Data35	Data35	Data35	Data35	Data35	Data35	Data35	Sample35
Sample36	AAAAAGAT	GTGCCAGCMGCCGCGGTAA	Column1 data	Column2 data	Column3 data	Column4 data	Column5 data	Column6 data	Column7 data	Column8 data	Column9 data	Column10 data	Data36	Data36	Data36	Data36	Data36	Data36	Data36	Data36	Data36	Data36	Sample36
Sample37	AAAAAGCA	GTGCCAGCMGCCGCGGTAA	Column1 data	Column2 data	Column3 data	Column4 data	Column5 data	Column6 data	Column7 data	Column8 data	Column9 data	Column10 data	Data37	Data37	Data37	Data37	Data37	Data37	Data37	Data37	Data37	Data37	Sample37
Sample38	AAAAAGCC	GTGCCAGCMGCCGCGGTAA	Column1 data	Column2 data	Column3 data	Column4 data	Column5 data	Column6 data	Column7 data	Column8 data	Column9 data	Column10 data	Data38	Data38	Data38	Data38	Data38	Data38	Data38	Data38	Data38	Data38	Sample38
Sample39	AAAAAGCG	GTGCCAGCMGCCGCGGTAA	Column1 data	Column2 data	Column3 data	Column4 data	Column5 data	Column6 data	Column7 data	Column8 data	Column9 data	Column10 data	Data39	Data39	Data39	Data39	Data39	Data39	Data39	Data39	Data39	Data39	Sample39
Sample40	AAAAAGCT	GTGCCAGCMGCCGCGGTAA	Column1 data	Column2 data	Column3 data	Column4 data	Column5 data	Column6 data	Column7 data	Column8 data	Column9 data	Column10 data	Data40	Data40	Data40	Data40	Data40	Data40	Data40	Data40	Data40	Data40	Sample40
Sample41	AAAAAGGA	GTGCCAGCMGCCGCGGTAA	Column1 data	Column2 data	Column3 data	Column4 data	Column5 data	Column6 data	Column7 data	Column8 data	Column9 data	Column10 data	Data41	Data41	Data41	Data41	Data41	Data41	Data41	Data41	Data41	Data41	Sample41
Sample42	AAAAAGGC	GTGCCAGCMGCCGCGGTAA	Column1 data	Column2 data	Column3 data	Column4 data	Column5 data	Column6 data	Column7 data	Column8 data	Column9 data	Column10 data	Data42	Data42	Data42	Data42	Data42	Data42	Data42	Data42	Data42	Data42	Sample42
Sample43	AAAAAGGG	GTGCCAGCMGCCGCGGTAA	Column1 data	Column2 data	Column3 data	Column4 data	Column5 data	Column6 data	Column7 data	Column8 data	Column9 data	Column10 data	Data43	Data43	Data43	Data43	Data43	Data43	Data43	Data43	Data43	Data43	Sample43
Sample44	AAAAAGGT	GTGCCAGCMGCCGCGGTAA	Column1 data	Column2 data	Column3 data	Column4 data	Column5 data	Column6 data	Column7 data	Column8 data	Column9 data	Column10 data	Data44	Data44	Data44	Data44	Data44	Data44	Data44	Data44	Data44	Data44	Sample44
Sample45	AAAAAGTA	GTGCCAGCMGCCGCGGTAA	Column1 data	Column2 data	Column3 data	Column4 data	Column5 data	Column6 data	Column7 data	Column8 data	Column9 data	Column10 data	Data45	Data45	Data45	Data45	Data45	Data45	Data45	Data45	Data45	Data45	Sample45
Sample46	AAAAAGTC	GTGCCAGCMGCCGCGGTAA	Column1 data	Column2 data	Column3 data	Column4 data	Column5 data	Column6 data	Column7 data	Column8 data	Column9 data	Column10 data	Data46	Data46	Data46	Data46	Data46	Data46	Data46	Data46	Data46	Data46	Sample46
Sample47	AAAAAGTG	GTGCCAGCMGCCGCGGTAA	Column1 data	Column2 data	Column3 data	Column4 data	Column5 data	Column6 data	Column7 data	Column8 data	Column9 data	Column10 data	Data47	Data47	Data47	Data47	Data47	Data47	Data47	Data47	Data47	Data47	Sample47
Sample48	AAAAAGTT	GTGCCAGCMGCCGCGGTAA	Column1 data	Column2 data	Column3 data	Column4 data	Column5 data	Column6 data	Column7 data	Column8 data	Column9 data	Column10 data	Data48	Data48	Data48	Data48	Data48	Data48	Data48	Data48	Data48	Data48	Sample48
Sample49	AAAAATAA	GTGCCAGCMGCCGCGGTAA	Column1 data	Column2 data	Column3 data	Column4 data	Column5 data	Column6 data	Column7 data	Column8 data	Column9 data	Column10 data	Data49	Data49	Data49	Data49	Data49	Data49	Data49	Data49	Data49	Data49	Sample49
Sample50	AAAAATAC	GTGCCAGCMGCCGCGGTAA	Column1 data	Column2 data	Column3 data	Column4 data	Column5 data	Column6 data	Column7 data	Column8 data	Column9 data	Column10 data	Data50	Data50	Data50	Data50	Data50	Data50	Data50	Data50	Data50	Data50	Sample50
Sample51	AAAAATAG	GTGCCAGCMGCCGCGGTAA	Column1 data	Column2 data	Column3 data	Column4 data	Column5 data	Column6 data	Column7 data	Column8 data	Column9 data	Column10 data	Data51	Data51	Data51	Data51	Data51	Data51	Data51	Data51	Data51	Data51	Sample51
Sample52	AAAAATAT	GTGCCAGCMGCCGCGGTAA	Column1 data	Column2 data	Column3 data	Column4 data	Column5 data	Column6 data	Column7 data	Column8 data	Column9 data	Column10 data	Data52	Data52	Data52	Data52	Data52	Data52	Data52	Data52	Data52	Data52	Sample52
Sample53	AAAAATCA	GTGCCAGCMGCCGCGGTAA	Column1 data	Column2 data	Column3 data	Column4 data	Column5 data	Column6 data	Column7 data	Column8 data	Column9 data	Column10 data	Data53	Data53	Data53	Data53	Data53	Data53	Data53	Data53	Data53	Data53	Sample53
Sample54	AAAAATCC	GTGCCAGCMGCCGCGGTAA	Column1 data	Column2 data	Column3 data	Column4 data	Column5 data	Column6 data	Column7 data	Column8 data	Column9 data	Column10 data	Data54	Data54	Data54	Data54	Data54	Data54	Data54	Data54	Data54	Data54	Sample54
Sample55	AAAAATCG	GTGCCAGCMGCCGCGGTAA	Column1 data	Column2 data	Column3 data	Column4 data	Column5 data	Column6 data	Column7 data	Column8 data	Column9 data	Column10 data	Data55	Data55	Data55	Data55	Data55	Data55	Data55	Data55	Data55	Data55	Sample55
Sample56	AAAAATCT	GTGCCAGCMGCCGCGGTAA	Column1 data	Column2 data	Column3 data	Column4 data	Column5 data	Column6 data	Column7 data	Column8 data	Column9 data	Column10 data	Data56	Data56	Data56	Data56	Data56	Data56	Data56	Data56	Data56	Data56	Sample56
Sample57	AAAAATGA	GTGCCAGCMGCCGCGGTAA	Column1 data	Column2 data	Column3 data	Column4 data	Column5 data	Column6 data	Column7 data	Column8 data	Column9 data	Column10 data	Data57	Data57	Data57	Data57	Data57	Data57	Data57	Data57	Data57	Data57	Sample57
Sample58	AAAAATGC	GTGCCAGCMGCCGCGGTAA	Column1 data	Column2 data	Column3 data	Column4 data	Column5 data	Column6 data	Column7 data	Column8 data	Column9 data	Column10 data	Data58	Data58	Data58	Data58	Data58	Data58	Data58	Data58	Data58	Data58	Sample58
Sample59	AAAAATGG	GTGCCAGCMGCCGCGGTAA	Column1 data	Column2 data	Column3 data	Column4 data	Column5 data	Column6 data	Column7 data	Column8 data	Column9 data	Column10 data	Data59	Data59	Data59	Data59	Data59	Data59	Data59	Data59	Data59	Data59	Sample59
Sample60	AAAAATGT	GTGCCAGCMGCCGCGGTAA	Column1 data	Column2 data	Column3 data	Column4 data	Column5 data	Column6 data	Column7 data	Column8 data	Column9 data	Column10 data	Data60	Data60	Data60	Data60	Data60	Data60	Data60	Data60	Data60	Data60	Sample60
Sample61	AAAAATTA	GTGCCAGCMGCCGCGGTAA	Column1 data	Column2 data	Column3 data	Column4 data	Column5 data	Column6 data	Column7 data	Column8 data	Column9 data	Column10 data	Data61	Data61	Data61	Data61	Data61	Data61	Data61	Data61	Data61	Data61	Sample61
Sample62	AAAAATTC	GTGCCAGCMGCCGCGGTAA	Column1 data	Column2 data	Column3 data	Column4 data	Column5 data	Column6 data	Column7 data	Column8 data	Column9 data	Column10 data	Data62	Data62	Data62	Data62	Data62	Data62	Data62	Data62	Data62	Data62	Sample62
Sample63	AAAAATTG	GTGCCAGCMGCCGCGGTAA	Column1 data	Column2 data	Column3 data	Column4 data	Column5 data	Column6 data	Column7 data	Column8 data	Column9 data	Column10 data	Data63	Data63	Data63	Data63	Data63	Data63	Data63	Data63	Data63	Data63	Sample63
Sample64	AAAAATTT	GTGCCAGCMGCCGCGGTAA	Column1 data	Column2 data	Column3 data	Column4 data	Column5 data	Column6 data	Column7 data	Column8 data	Column9 data	Column10 data	Data64	Data64	Data64	Data64	Data64	Data64	Data64	Data64	Data64	Data64	Sample64
Sample65	AAAACAAA	GTGCCAGCMGCCGCGGTAA	Column1 data	Column2 data	Column3 data	Column4 data	Column5 data	Column6 data	Column7 data	Column8 data	Column9 data	Column10 data	Data65	Data65	Data65	Data65	Data65	Data65	Data65	Data65	Data65	Data65	Sample65
Sample66	AAAACAAC	GTGCCAGCMGCCGCGGTAA	Column1 data	Column2 data	Column3 data	Column4 data	Column5 data	Column6 data	Column7 data	Column8 data	Column9 data	Column10 data	Data66	Data66	Data66	Data66	Data66	Data66	Data66	Data66	Data66	Data66	Sample66
Sample67	AAAACAAG	GTGCCAGCMGCCGCGGTAA	Column1 data	Column2 data	Column3 data	Column4 data	Column5 data	Column6 data	Column7 data	Column8 data	Column9 data	Column10 data	Data67	Data67	Data67	Data67	Data67	Data67	Data67	Data67	Data67	Data67	Sample67
Sample68	AAAACAAT	GTGCCAGCMGCCGCGGTAA	Column1 data	Column2 data	Column3 data	Column4 data	Column5 data	Column6 data	Column7 data	Column8 data	Column9 data	Column10 data	Data68	Data68	Data68	Data68	Data68	Data68	Data68	Data68	Data68	Data68	Sample68
Sample69	AAAACACA	GTGCCAGCMGCCGCGGTAA	Column1 data	Column2 data	Column3 data	Column4 data	Column5 data	Column6 data	Column7 data	Column8 data	Column9 data	Column10 data	Data69	Data69	Data69	Data69	Data69	Data69	Data69	Data69	Data69	Data69	Sample69
Sample70	AAAACACC	GTGCCAGCMGCCGCGGTAA	Column1 data	Column2 data	Column3 data	Column4 data	Column5 data	Column6 data	Column7 data	Column8 data	Column9 data	Column10 data	Data70	Data70	Data70	Data70	Data70	Data70	Data70	Data70	Data70	Data70	Sample70
Sample71	AAAACACG	GTGCCAGCMGCCGCGGTAA	Column1 data	Column2 data	Column3 data	Column4 data	Column5 data	Column6 data	Column7 data	Column8 data	Column9 data	Column10 data	Data71	Data71	Data71	Data71	Data71	Data71	Data71	Data71	Data71	Data71	Sample71
Sample72	AAAACACT	GTGCCAGCMGCCGCGGTAA	Column1 data	Column2 data	Column3 data	Column4 data	Column5 data	Column6 data	Column7 data	Column8 data	Column9 data	Column10 data	Data72	Data72	Data72	Data72	Data72	Data72	Data72	Data72	Data72	Data72	Sample72
Sample73	AAAACAGA	GTGCCAGCMGCCGCGGTAA	Column1 data	Column2 data	Column3 data	Column4 data	Column5 data	Column6 data	Column7 data	Column8 data	Column9 data	Column10 data	Data73	Data73	Data73	Data73	Data73	Data73	Data73	Data73	Data73	Data73	Sample73
Sample74	AAAACAGC	GTGCCAGCMGCCGCGGTAA	Column1 data	Column2 data	Column3 data	Column4 data	Column5 data	Column6 data	Column7 data	Column8 data	Column9 data	Column10 data	Data74	Data74	Data74	Data74	Data74	Data74	Data74	Data74	Data74	Data74	Sample74
Sample75	AAAACAGG	GTGCCAGCMGCCGCGGTAA	Column1 data	Column2 data	Column3 data	Column4 data	Column5 data	Column6 data	Column7 data	Column8 data	Column9 data	Column10 data	Data75	Data75	Data75	Data75	Data75	Data75	Data75	Data75	Data75	Data75	Sample75
Sample76	AAAACAGT	GTGCCAGCMGCCGCGGTAA	Column1 data	Column2 data	Column3 data	Column4 data	Column5 data	Column6 data	Column7 data	Column8 data	Column9 data	Column10 data	Data76	Data76	Data76	Data76	Data76	Data76	Data76	Data76	Data76	Data76	Sample76
Sample77	AAAACATA	GTGCCAGCMGCCGCGGTAA	Column1 data	Column2 data	Column3 data	Column4 data	Column5 data	Column6 data	Column7 data	Column8 data	Column9 data	Column10 data	Data77	Data77	Data77	Data77	Data77	Data77	Data77	Data77	Data77	Data77	Sample77
Sample78	AAAACATC	GTGCCAGCMGCCGCGGTAA	Column1 data	Column2 data	Column3 data	Column4 data	Column5 data	Column6 data	Column7 data	Column8 data	Column9 data	Column10 data	Data78	Data78	Data78	Data78	Data78	Data78	Data78	Data78	Data78	Data78	Sample78
Sample79	AAAACATG	GTGCCAGCMGCCGCGGTAA	Column1 data	Column2 data	Column3 data	Column4 data	Column5 data	Column6 data	Column7 data	Column8 data	Column9 data	Column10 data	Data79	Data79	Data79	Data79	Data79	Data79	Data79	Data79	Data79	Data79	Sample79
Sample80	AAAACATT	GTGCCAGCMGCCGCGGTAA	Column1 data	Column2 data	Column3 data	Column4 data	Column5 data	Column6 data	Column7 data	Column8 data	Column9 data	Column10 data	Data80	Data80	Data80	Data80	Data80	Data80	Data80	Data80	Data80	Data80	Sample80
Sample81	AAAACCAA	GTGCCAGCMGCCGCGGTAA	Column1 data	Column2 data	Column3 data	Column4 data	Column5 data	Column6 data	Column7 data	Column8 data	Column9 data	Column10 data	Data81	Data81	Data81	Data81	Data81	Data81	Data81	Data81	Data81	Data81	Sample81
Sample82	AAAACCAC	GTGCCAGCMGCCGCGGTAA	Column1 data	Column2 data	Column3 data	Column4 data	Column5 data	Column6 data	Column7 data	Column8 data	Column9 data	Column10 data	Data82	Data82	Data82	Data82	Data82	Data82	Data82	Data82	Data82	Data82	Sample82
Sample83	AAAACCAG	GTGCCAGCMGCCGCGGTAA	Column1 data	Column2 data	Column3 data	Column4 data	Column5 data	Column6 data	Column7 data	Column8 data	Column9 data	Column10 data	Data83	Data83	Data83	Data83	Data83	Data83	Data83	Data83	Data83	Data83	Sample83
Sample84	AAAACCAT	GTGCCAGCMGCCGCGGTAA	Column1 data	Column2 data	Column3 data	Column4 data	Column5 data	Column6 data	Column7 data	Column8 data	Column9 data	Column10 data	Data84	Data84	Data84	Data84	Data84	Data84	Data84	Data84	Data84	Data84	Sample84
Sample85	AAAACCCA	GTGCCAGCMGCCGCGGTAA	Column1 data	Column2 data	Column3 data	Column4 data	Column5 data	Column6 data	Column7 data	Column8 data	Column9 data	Column10 data	Data85	Data85	Data85	Data85	Data85	Data85	Data85	Data85	Data85	Data85	Sample85
Sample86	AAAACCCC	GTGCCAGCMGCCGCGGTAA	Column1 data	Column2 data	Column3 data	Column4 data	Column5 data	Column6 data	Column7 data	Column8 data	Column9 data	Column10 data	Data86	Data86	Data86	Data86	Data86	Data86	Data86	Data86	Data86	Data86	Sample86
Sample87	AAAACCCG	GTGCCAGCMGCCGCGGTAA	Column1 data	Column2 data	Column3 data	Column4 data	Column5 data	Column6 data	Column7 data	Column8 data	Column9 data	Column10 data	Data87	Data87	Data87	Data87	Data87	Data87	Data87	Data87	Data87	Data87	Sample87
Sample88	AAAACCCT	GTGCCAGCMGCCGCGGTAA	Column1 data	Column2 data	Column3 data	Column4 data	Column5 data	Column6 data	Column7 data	Column8 data	Column9 data	Column10 data	Data88	Data88	Data88	Data88	Data88	Data88	Data88	Data88	Data88	Data88	Sample88
Sample89	AAAACCGA	GTGCCAGCMGCCGCGGTAA	Column1 data	Column2 data	Column3 data	Column4 data	Column5 data	Column6 data	Column7 data	Column8 data	Column9 data	Column10 data	Data89	Data89	Data89	Data89	Data89	Data89	Data89	Data89	Data89	Data89	Sample89
Sample90	AAAACCGC	GTGCCAGCMGCCGCGGTAA	Column1 data	Column2 data	Column3 data	Column4 data	Column5 data	Column6 data	Column7 data	Column8 data	Column9 data	Column10 data	Data90	Data90	Data90	Data90	Data90	Data90	Data90	Data90	Data90	Data90	Sample90
Sample91	AAAACCGG	GTGCCAGCMGCCGCGGTAA	Column1 data	Column2 data	Column3 data	Column4 data	Column5 data	Column6 data	Column7 data	Column8 data	Column9 data	Column10 data	Data91	Data91	Data91	Data91	Data91	Data91	Data91	Data91	Data91	Data91	Sample91
Sample92	AAAACCGT	GTGCCAGCMGCCGCGGTAA	Column1 data	Column2 data	Column3 data	Column4 data	Column5 data	Column6 data	Column7 data	Column8 data	Column9 data	Column10 data	Data92	Data92	Data92	Data92	Data92	Data92	Data92	Data92	Data92	Data92	Sample92
Sample93	AAAACCTA	GTGCCAGCMGCCGCGGTAA	Column1 data	Column2 data	Column3 data	Column4 data	Column5 data	Column6 data	Column7 data	Column8 data	Column9 data	Column10 data	Data93	Data93	Data93	Data93	Data93	Data93	Data93	Data93	Data93	Data93	Sample93
Sample94	AAAACCTC	GTGCCAGCMGCCGCGGTAA	Column1 data	Column2 data	Column3 data	Column4 data	Column5 data	Column6 data	Column7 data	Column8 data	Column9 data	Column10 data	Data94	Data94	Data94	Data94	Data94	Data94	Data94	Data94	Data94	Data94	Sample94
Sample95	AAAACCTG	GTGCCAGCMGCCGCGGTAA	Column1 data	Column2 data	Column3 data	Column4 data	Column5 data	Column6 data	Column7 data	Column8 data	Column9 data	Column10 data	Data95	Data95	Data95	Data95	Data95	Data95	Data95	Data95	Data95	Data95	Sample95
Sample96	AAAACCTT	GTGCCAGCMGCCGCGGTAA	Column1 data	Column2 data	Column3 data	Column4 data	Column5 data	Column6 data	Column7 data	Column8 data	Column9 data	Column10 data	Data96	Data96	Data96	Data96	Data96	Data96	Data96	Data96	Data96	Data96	Sample96
Sample97	AAAACGAA	GTGCCAGCMGCCGCGGTAA	Column1 data	Column2 data	Column3 data	Column4 data	Column5 data	Column6 data	Column7 data	Column8 data	Column9 data	Column10 data	Data97	Data97	Data97	Data97	Data97	Data97	Data97	Data97	Data97	Data97	Sample97
Sample98	AAAACGAC	GTGCCAGCMGCCGCGGTAA	Column1 data	Column2 data	Column3 data	Column4 data	Column5 data	Column6 data	Column7 data	Column8 data	Column9 data	Column10 data	Data98	Data98	Data98	Data98	Data98	Data98	Data98	Data98	Data98	Data98	Sample98
Sample99	AAAACGAG	GTGCCAGCMGCCGCGGTAA	Column1 data	Column2 data	Column3 data	Column4 data	Column5 data	Column6 data	Column7 data	Column8 data	Column9 data	Column10 data	Data99	Data99	Data99	Data99	Data99	Data99	Data99	Data99	Data99	Data99	Sample99

## Sheet: 100x24, 1% errors
#SampleID	BarcodeSequence	LinkerPrimerSequence	Column1	Column2	Column3	Column4	Column5	Column6	Column7	Column8	Column9	Column10	Column11	Column12	Column13	Column14	Column15	Column16	Column17	Column18	Column19	Column20	Description
Sample1	AAAAAAAA	GTGCCAGCMGCCGCGGTAA	Column1 data	Column2 data	Column3 data	Column4 data	Column5 data	Column6 data	Column7 data	$olumn8 data	Column9 data	Column10 data	Data1	Data1	Data1	Data1	Data1	Data1	Data1	Data1	Data1	Data1	Sample1
Sample2	AAAAAAAC	GTGCCAGCMGCCGCGGTAA	Column1 data	Column2 data	Column3 data	Column4 data	Column5 data	Column6 data	Column7 data	Column8 data	Column9 data	Column10 data	Data2	Data2	Data2	Data2	Data2	Data2	Data2	Data2	Data2	Data2	Sample2
Sample3	AAAAAAAG	GTGCCAGCMGCCGCGGTAA	Column1 data	Column2 data	Column3 data	Column4 data	Column5 data	Column6 data	Column7 data	Column8 data	Column9 data	Column10 data	Data3	Data3	Data3	Data3	Data3	Data3	Data3	Data3	Data3	Data3	Sample3
Sample4	AAAAAAAT	GTGCCAGCMGCCGCGGTAA	Column1 data	Column2 data	Column3 data	Column4 data	Column5 data	Column6 data	Column7 data	Column8 data	Column9 data	Column10 data	Data4	Data4	Data4	Data4	Data4	Data4	Data4	Data4	Data4	Data4	Sample4
Sample5	AAAAAACA	GTGCCAGCMGCCGCGGTAA	Column1 data	Column2 data	Column3 data	Column4 data	Column5 data	Column6 data	Column7 data	Column8 data	Column9 data	Column10 data	Data5	Data5	Data5	Data5	Data5	Data5	Data5	Data5	Data5	Data5	Sample5
Sample6	AAAAAACC	GTGCCAGCMGCCGCGGTAA	Column1 data	Column2 data	Column3 data	Column4 data	Column5 data	Column6 data	Column7 data	Column8 data	Column9 data	Column10 data	Data6	Data6	Data6	Data6	Data6	Data6	Data6	Data6	Data6	Data6	Sample6
Sample7	AAAAAACG	GTGCCAGCMGCCGCGGTAA	Column1 data	Column2 data	Column3 data	Column4 data	Column5 data	Column6 data	Column7 data	Column8 data	Column9 data	Column10 data	Data7	Data7	Data7	Data7	Data7	Data7	Data7	Data7	Data7	Data7	Sample7
Sample8	AAAAAACT	GTGCCAGCMGCCGCGGTAA	Column1 data	Column2 data	Column3 data	Column4 data	Column5 data	Column6 data	Column7 data	Column8 data	Column9 data	Column10 data	Data8	Data8	Data8	Data8	Data8	Data8	Data8	Data8	Data8	Data8	Sample8
Sample9	AAAAAAGA	GTGCCAGCMGCCGCGGTAA	Column1 data	Column2 data	Column3 data	Column4 data	Column5 data	Column6 data	Column7 data	Column8 data	Column9 data	Column10 data	Data9	Data9	Data9	Data9	Data9	Data9	Data9	Data9	Data9	Data9	Sample9
Sample10	AAAAAAGC	GTGCCAGCMGCCGCGGTAA	Column1 data	Column2 data	Column3 data	Column4 data	Column5 data	Column6 data	Column7 data	Column8 data	Column9 data	Column10 data	Data10	Data10	Data10	Data10	Data10	Data10	Data10	Data10	Data10	Data10	Sample10
Sample11	AAAAAAGG	GTGCCAGCMGCCGCGGTAA	Column1 data	Column2 data	Column3 data	Column4 data	Column5 data	Column6 data	Column7 data	Column8 data	Column9 data	Column10 data	Data11	Data11	Data11	Data11	Data11	Data11	Data11	Data11	Data11	Data11	Sample11
Sample12	AAAAAAGT	GTGCCAGCMGCCGCGGTAA	Column1 data	Column2 data	Column3 data	Column4 data	Column5 data	Column6 data	Column7 data	Column8 data	Column9 data	Column10 data	Data12	Data12	Data12	Data12	Data12	Data12	Data12	Data12	$ata12	Data12	Sample12
Sample13	AAAAAATA	GTGCCAGCMGCCGCGGTAA	Column1 data	Column2 data	Column3 data	Column4 data	Column5 data	Column6 data	Column7 data	Column8 data	Column9 data	Column10 data	Data13	Data13	Data13	Data13	Data13	Data13	Data13	Data13	Data13	Data13	Sample13
Sample14	AAAAAATC	GTGCCAGCMGCCGCGGTAA	Column1 data	Column2 data	Column3 data	Column4 data	Column5 data	Column6 data	Column7 data	Column8 data	Column9 data	Column10 data	Data14	Data14	Data14	Data14	Data14	Data14	Data14	Data14	Data14	Data14	Sample14
Sample15	AAAAAATG	GTGCCAGCMGCCGCGGTAA	Column1 data	Column2 data	Column3 data	Column4 data	Column5 data	Column6 data	Column7 data	Column8 data	Column9 data	Column10 data	Data15	Data15	Data15	Data15	Data15	Data15	Data15	Data15	Data15	Data15	Sample15
Sample16	AAAAAATT	GTGCCAGCMGCCGCGGTAA	Column1 data	Column2 data	Column3 data	Column4 data	Column5 data	Column6 data	Column7 data	Column8 data	Column9 data	Column10 data	Data16	Data16	Data16	Data16	Data16	Data16	Data16	Data16	Data16	Data16	Sample16
Sample17	AAAAACAA	GTGCCAGCMGCCGCGGTAA	Column1 data	Column2 data	Column3 data	Column4 data	Column5 data	Column6 data	Column7 data		Column9 data	Column10 data	Data17	Data17	Data17	Data17	Data17	Data17	Data17	Data17	Data17	Data17	Sample17
Sample18	AAAAACAC	GTGCCAGCMGCCGCGGTAA	Column1 data	Column2 data	Column3 data	Column4 data	Column5 data	Column6 data	Column7 data	Column8 data	Column9 data	Column10 data	Data18	Data18	Data18	Data18	Data18	Data18	Data18	Data18	Data18	Data18	Sample18
Sample19	$AAAACAG	GTGCCAGCMGCCGCGGTAA	Column1 data	Column2 data	Column3 data	Column4 data	Column5 data	Column6 data	Column7 data	Column8 data	Column9 data	Column10 data	Data19	Data19	Data19	Data19	Data19	Data19	Data19	Data19	Data19	Data19	Sample19
Sample20	AAAAACAT	GTGCCAGCMGCCGCGGTAA	Column1 data	Column2 data	Column3 data	Column4 data	Column5 data	Column6 data	Column7 data	Column8 data	Column9 data	Column10 data	Data20	Data20	Data20	Data20	Data20		Data20	Data20	Data20	Data20	Sample20
$ample21	AAAAACCA	GTGCCAGCMGCCGCGGTAA	Column1 data	Column2 data	Column3 data	Column4 data	Column5 data	Column6 data	Column7 data	Column8 data	Column9 data	Column10 data	Data21	Data21	Data21	Data21	Data21	Data21	Data21	Data21	Data21	Data21	Sample21
Sample22	AAAAACCC	GTGCCAGCMGCCGCGGTAA	Column1 data	Column2 data	Column3 data	Column4 data	Column5 data	Column6 data	Column7 data	Column8 data	Column9 data	Column10 data	Data22	Data22	Data22	Data22	Data22	Data22	Data22	Data22	Data22	Data22	Sample22
Sample23	AAAAACCG	GTGCCAGCMGCCGCGGTAA	Column1 data	Column2 data	Column3 data	Column4 data	Column5 data	Column6 data	Column7 data	Column8 data	Column9 data	Column10 data	Data23	Data23	Data23	Data23	Data23	Data23	Data23	Data23	Data23	Data23	Sample23
Sample24	AAAAACCT	GTGCCAGCMGCCGCGGTAA	Column1 data	Column2 data	Column3 data	Column4 data	Column5 data	Column6 data	Column7 data	Column8 data	Column9 data	Column10 data	Data24	Data24	Data24	Data24	Data24	Data24	Data24	Data24	Data24	Data24	Sample24
Sample25	AAAAACGA	GTGCCAGCMGCCGCGGTAA	Column1 data	Column2 data	Column3 data	Column4 data	Column5 data	Column6 data	Column7 data	Column8 data	Column9 data	Column10 data	Data25	Data25	Data25	Data25	Data25	Data25	Data25	Data25	Data25	Data25	Sample25
Sample26	AAAAACGC	GTGCCAGCMGCCGCGGTAA	Column1 data	Column2 data	Column3 data	Column4 data	Column5 data	Column6 data	Column7 data	Column8 data	Column9 data	Column10 data	Data26	Data26	Data26	Data26	Data26	Data26	Data26	Data26	Data26	Data26	Sample26
Sample27	AAAAACGG	GTGCCAGCMGCCGCGGTAA	Column1 data	Column2 data	Column3 data	Column4 data	Column5 data	Column6 data	Column7 data	Column8 data	Column9 data	Column10 data	Data27	Data27	Data27	Data27	Data27	Data27	Data27	Data27	Data27	Data27	Sample27
Sample28	AAAAACGT	GTGCCAGCMGCCGCGGTAA	Column1 data	Column2 data	Column3 data	Column4 data	Column5 data	Column6 data	Column7 data	Column8 data	Column9 data	Column10 data	Data28	Data28	Data28	Data28	Data28	Data28		Data28	Data28	Data28	Sample28
Sample29	AAAAACTA	GTGCCAGCMGCCGCGGTAA	Column1 data	Column2 data	Column3 data	Column4 data	Column5 data	Column6 data	Column7 data	Column8 data	Column9 data	Column10 data	Data29	Data29	Data29	Data29	Data29	Data29	Data29	Data29	Data29	Data29	Sample29
Sample30	AAAAACTC	GTGCCAGCMGCCGCGGTAA	Column1 data	Column2 data	Column3 data	Column4 data	Column5 data	Column6 data	Column7 data	Column8 data	Column9 data	Column10 data	Data30	Data30	Data30	Data30	Data30	Data30	Data30	Data30	Data30	Data30	Sample30
Sample31	AAAAACTG	GTGCCAGCMGCCGCGGTAA	Column1 data	Column2 data	Column3 data	Column4 data	Column5 data	Column6 data	Column7 data	Column8 data	Column9 data	Column10 data	Data31	Data31	Data31	Data31	Data31	Data31	Data31	Data31	Data31	Data31	Sample31
Sample32	AAAAACTT	GTGCCAGCMGCCGCGGTAA	Column1 data	Column2 data	Column3 data	Column4 data	Column5 data	Column6 data	Column7 data	Column8 data	Column9 data	Column10 data	Data32	Data32	Data32	Data32	Data32	Data32	Data32	Data32	Data32	Data32	Sample32
Sample33	AAAAAGAA	GTGCCAGCMGCCGCGGTAA	Column1 data	Column2 data	Column3 data	Column4 data	Column5 data	Column6 data	Column7 data	Column8 data	Column9 data	Column10 data	Data33	Data33	Data33	Data33	Data33	Data33	Data33	Data33	Data33	Data33	Sample33
Sample34	AAAAAGAC	GTGCCAGCMGCCGCGGTAA	Column1 data	Column2 data	Column3 data	Column4 data		Column6 data	Column7 data	Column8 data	Column9 data	Column10 data	Data34	Data34	Data34	Data34	Data34	Data34	Data34	Data34	Data34	Data34	Sample34
Sample35	AAAAAGAG	GTGCCAGCMGCCGCGGTAA	Column1 data	Column2 data	Column3 data	Column4 data	Column5 data	Column6 data	Column7 data	Column8 data	Column9 data	Column10 data	Data35	Data35	Data35	Data35	Data35	Data35	Data35	Data35	Data35	Data35	Sample35
Sample36	AAAAAGAT	GTGCCAGCMGCCGCGGTAA	Column1 data	Column2 data	Column3 data	Column4 data	Column5 data	Column6 data	Column7 data	Column8 data	Column9 data	Column10 data	Data36	Data36	Data36	Data36	Data36	Data36	Data36	Data36	Data36	Data36	Sample36
Sample37	AAAAAGCA	GTGCCAGCMGCCGCGGTAA	Column1 data	Column2 data	Column3 data	Column4 data	Column5 data	Column6 data	Column7 data	Column8 data	Column9 data	Column10 data	Data37	Data37	Data37	Data37	Data37	Data37	Data37	Data37	Data37	Data37	Sample37
Sample38	AAAAAGCC	GTGCCAGCMGCCGCGGTAA	Column1 data	Column2 data	Column3 data	Column4 data	Column5 data	Column6 data	Column7 data	Column8 data	Column9 data	Column10 data	Data38	Data38	Data38	Data38	Data38	Data38	Data38	Data38	Data38	Data38	Sample38
Sample39	AAAAAGCG		Column1 data	Column2 data	Column3 data	Column4 data	Column5 data	Column6 data	Column7 data	Column8 data	Column9 data	Column10 data	Data39	Data39	Data39	Data39	Data39	Data39	Data39	Data39	Data39	Data39	Sample39
Sample40	AAAAAGCT	GTGCCAGCMGCCGCGGTAA	Column1 data	Column2 data	Column3 data	Column4 data	Column5 data	Column6 data	Column7 data	Column8 data	Column9 data	Column10 data	Data40	Data40	Data40	Data40	Data40	Data40	Data40	Data40	Data40		Sample40
Sample41	AAAAAGGA	GTGCCAGCMGCCGCGGTAA	Column1 data	Column2 data	Column3 data	Column4 data	Column5 data	Column6 data	Column7 data	Column8 data	Column9 data	Column10 data	Data41	Data41	Data41	Data41	Data41	Data41	Data41	Data41	Data41	Data41	Sample41
Sample42	AAAAAGGC	GTGCCAGCMGCCGCGGTAA	Column1 data	Column2 data	Column3 data	Column4 data	Column5 data	Column6 data	Column7 data	Column8 data	Column9 data	Column10 data	Data42	Data42	Data42	Data42	Data42	Data42	Data42	Data42	Data42	Data42	Sample42
Sample43	AAAAAGGG	GTGCCAGCMGCCGCGGTAA	Column1 data	Column2 data	Column3 data	Column4 data	Column5 data	Column6 data	Column7 data	Column8 data	Column9 data	Column10 data	Data43	Data43	Data43	Data43	Data43	Data43	Data43	Data43	Data43	Data43	Sample43
Sample44	AAAAAGGT	GTGCCAGCMGCCGCGGTAA	Column1 data	Column2 data	Column3 data	Column4 data	Column5 data	Column6 data	Column7 data	Column8 data	Column9 data	Column10 data	Data44	Data44	Data44	Data44	Data44	Data44	Data44	Data44	Data44	Data44	Sample44
Sample45	AAAAAGTA	GTGCCAGCMGCCGCGGTAA	Column1 data	Column2 data	Column3 data	Column4 data	Column5 data	Column6 data	Column7 data	Column8 data	Column9 data	Column10 data	Data45	Data45	Data45	Data45	Data45	Data45	Data45	Data45	Data45	Data45	Sample45
Sample46	AAAAAGTC	GTGCCAGCMGCCGCGGTAA	Column1 data	Column2 data	Column3 data	Column4 data	Column5 data	Column6 data	Column7 data	Column8 data	Column9 data	Column10 data	Data46	Data46	Data46	Data46	Data46	Data46	Data46	Data46	Data46	Data46	Sample46
Sample47	AAAAAGTG	GTGCCAGCMGCCGCGGTAA	Column1 data	Column2 data	Column3 data	Column4 data	Column5 data	Column6 data	Column7 data	Column8 data	Column9 data	Column10 data	Data47	Data47	Data47	Data47	Data47	Data47	Data47	Data47	Data47	Data47	Sample47
Sample48	AAAAAGTT	GTGCCAGCMGCCGCGGTAA	Column1 data	Column2 data	Column3 data	Column4 data	Column5 data	Column6 data	Column7 data	Column8 data	Column9 data	Column10 data	Data48	Data48	Data48	Data48	Data48	Data48		Data48	Data48	Data48	Sample48
Sample49	AAAAATAA	GTGCCAGCMGCCGCGGTAA	Column1 data	Column2 data	Column3 data	Column4 data	Column5 data	Column6 data	Column7 data	Column8 data	Column9 data	Column10 data	Data49	Data49	Data49	Data49	Data49	Data49	Data49	Data49	Data49	Data49	Sample49
Sample50	AAAAATAC	GTGCCAGCMGCCGCGGTAA	Column1 data	Column2 data	Column3 data	Column4 data	Column5 data	Column6 data	Column7 data	Column8 data	Column9 data	Column10 data	Data50	Data50	Data50	$ata50	Data50	Data50	Data50	Data50	$ata50	Data50	Sample50
Sample51	AAAAATAG	GTGCCAGCMGCCGCGGTAA	Column1 data	Column2 data	Column3 data	Column4 data	Column5 data	Column6 data	Column7 data	Column8 data	Column9 data	Column10 data	Data51	Data51	Data51	Data51	Data51	Data51	Data51	Data51	Data51	Data51	Sample51
Sample52	AAAAATAT	GTGCCAGCMGCCGCGGTAA	Column1 data	Column2 data	Column3 data	Column4 data	Column5 data	Column6 data	Column7 data	Column8 data	Column9 data	Column10 data	Data52	Data52	Data52	Data52	Data52	Data52	Data52	Data52	Data52	Data52	Sample52
Sample53	AAAAATCA	GTGCCAGCMGCCGCGGTAA	Column1 data	Column2 data	Column3 data	Column4 data	Column5 data	Column6 data	Column7 data	Column8 data	Column9 data	Column10 data	Data53	Data53	Data53	Data53	Data53	Data53	Data53	Data53	Data53	Data53	Sample53
Sample54	AAAAATCC	GTGCCAGCMGCCGCGGTAA	Column1 data	Column2 data	Column3 data	Column4 data	Column5 data	Column6 data	Column7 data	Column8 data	Column9 data	Column10 data	Data54	Data54		Data54	Data54	Data54	Data54	Data54	Data54	Data54	Sample54
Sample55	AAAAATCG	GTGCCAGCMGCCGCGGTAA	Column1 data	Column2 data	Column3 data	Column4 data	Column5 data	Column6 data	Column7 data	Column8 data	Column9 data	Column10 data	Data55	Data55	Data55	Data55	Data55	Data55	Data55	Data55	Data55	Data55	Sample55
Sample56	AAAAATCT	GTGCCAGCMGCCGCGGTAA	Column1 data	Column2 data	Column3 data	Column4 data	Column5 data	Column6 data	Column7 data	Column8 data	Column9 data	Column10 data	Data56	Data56	Data56	Data56	Data56	Data56	Data56	Data56	Data56	Data56	Sample56
Sample57	AAAAATGA	GTGCCAGCMGCCGCGGTAA	Column1 data	Column2 data	Column3 data	Column4 data	Column5 data	Column6 data	Column7 data	Column8 data	Column9 data	Column10 data	Data57	Data57	Data57	Data57	Data57	Data57	Data57	Data57	Data57	Data57	Sample57
Sample58	AAAAATGC	GTGCCAGCMGCCGCGGTAA	Column1 data	Column2 data	Column3 data	Column4 data	Column5 data	Column6 data	Column7 data	Column8 data	Column9 data	Column10 data	Data58	Data58	Data58	Data58	Data58	Data58	Data58	Data58	Data58	Data58	Sample58
Sample59	AAAAATGG	GTGCCAGCMGCCGCGGTAA	Column1 data	Column2 data	Column3 data	Column4 data	Column5 data	Column6 data	Column7 data	Column8 data	Column9 data	Column10 data	Data59	Data59	Data59	Data59	Data59	Data59	Data59	Data59	Data59	Data59	Sample59
Sample60	AAAAATGT	GTGCCAGCMGCCGCGGTAA	Column1 data	Column2 data	Column3 data	Column4 data	Column5 data	Column6 data	Column7 data	Column8 data	Column9 data	Column10 data	Data60	Data60	Data60	Data60	Data60	Data60	Data60	Data60	Data60	Data60	Sample60
Sample61	AAAAATTA	GTGCCAGCMGCCGCGGTAA	Column1 data	Column2 data	Column3 data	Column4 data	Column5 data	Column6 data	Column7 data	Column8 data	Column9 data	Column10 data	Data61	Data61	Data61	Data61	Data61	Data61	Data61	Data61	Data61	Data61	Sample61
Sample62	AAAAATTC	GTGCCAGCMGCCGCGGTAA	Column1 data	Column2 data	Column3 data	Column4 data	Column5 data	Column6 data	Column7 data	Column8 data	Column9 data	Column10 data	Data62	Data62	Data62	Data62	Data62	Data62	Data62	Data62	Data62	Data62	Sample62
Sample63	AAAAATTG	GTGCCAGCMGCCGCGGTAA	Column1 data	Column2 data	Column3 data	Column4 data	Column5 data	Column6 data	Column7 data	Column8 data	Column9 data	Column10 data	Data63	Data63	Data63	Data63	Data63	Data63	Data63	Data63	Data63	Data63	Sample63
Sample64	AAAAATTT	GTGCCAGCMGCCGCGGTAA	Column1 data	Column2 data	Column3 data	Column4 data	Column5 data	Column6 data	Column7 data	Column8 data	Column9 data	Column10 data	Data64	Data64	Data64	Data64	Data64	Data64	Data64	Data64	Data64	Data64	Sample64
Sample65	AAAACAAA	GTGCCAGCMGCCGCGGTAA	Column1 data	Column2 data	Column3 data	Column4 data	Column5 data	Column6 data	Column7 data	Column8 data	Column9 data	Column10 data	Data65	Data65	Data65	Data65	Data65	Data65	Data65	Data65	Data65	Data65	Sample65
Sample66	AAAACAAC	GTGCCAGCMGCCGCGGTAA	Column1 data	Column2 data	Column3 data	Column4 data	Column5 data	Column6 data	Column7 data	Column8 data	Column9 data	Column10 data	Data66	Data66	Data66	Data66	Data66	Data66	Data66	Data66	Data66	Data66	Sample66
Sample67	AAAACAAG	GTGCCAGCMGCCGCGGTAA	Column1 data	Column2 data	Column3 data	Column4 data	Column5 data	Column6 data	Column7 data	Column8 data	Column9 data	Column10 data	Data67	Data67	Data67	Data67	Data67	Data67	Data67	Data67	Data67	Data67	Sample67
Sample68	AAAACAAT	GTGCCAGCMGCCGCGGTAA	Column1 data	Column2 data	Column3 data	Column4 data	Column5 data	Column6 data	Column7 data	Column8 data	Column9 data	Column10 data	Data68	Data68	Data68	Data68	$ata68	Data68	Data68	Data68	Data68	Data68	Sample68
Sample69	AAAACACA	GTGCCAGCMGCCGCGGTAA	Column1 data	Column2 data	Column3 data	Column4 data	Column5 data	Column6 data	Column7 data	Column8 data	Column9 data	Column10 data	Data69	Data69	Data69	Data69	Data69	Data69	Data69	Data69	Data69	Data69	Sample69
Sample70	AAAACACC	GTGCCAGCMGCCGCGGTAA	Column1 data	Column2 data	Column3 data	Column4 data	Column5 data	Column6 data	Column7 data	Column8 data	Column9 data	Column10 data	Data70	Data70	Data70	Data70	Data70	Data70	Data70	Data70	Data70	Data70	Sample70
Sample71	AAAACACG	GTGCCAGCMGCCGCGGTAA	Column1 data	Column2 data	Column3 data	Column4 data	Column5 data	Column6 data	Column7 data	Column8 data	Column9 data	Column10 data	Data71	Data71	Data71	Data71	Data71	Data71	Data71	Data71	Data71	Data71	Sample71
Sample72	AAAACACT	GTGCCAGCMGCCGCGGTAA	Column1 data	Column2 data	Column3 data	Column4 data	Column5 data	Column6 data	Column7 data	Column8 data	Column9 data	Column10 data	Data72	Data72	Data72	Data72	Data72	Data72	Data72	Data72	Data72	Data72	Sample72
Sample73	AAAACAGA	GTGCCAGCMGCCGCGGTAA	Column1 data	Column2 data	Column3 data	Column4 data	Column5 data	Column6 data	Column7 data	Column8 data	Column9 data	Column10 data	Data73	Data73	Data73	Data73	Data73	Data73	Data73	Data73	Data73	Data73	Sample73
Sample74	AAAACAGC	GTGCCAGCMGCCGCGGTAA	Column1 data	Column2 data	Column3 data	Column4 data	Column5 data	Column6 data	Column7 data	Column8 data	Column9 data	Column10 data	Data74	Data74	Data74	Data74	Data74	Data74	Data74	Data74	Data74	Data74	Sample74
Sample75	AAAACAGG	GTGCCAGCMGCCGCGGTAA	Column1 data	Column2 data	Column3 data	Column4 data	Column5 data	Column6 data	Column7 data	Column8 data	Column9 data	Column10 data	Data75	Data75	Data75	Data75	Data75	Data75	Data75	Data75	Data75	Data75	Sample75
Sample76	AAAACAGT	GTGCCAGCMGCCGCGGTAA	Column1 data	Column2 data	Column3 data	Column4 data	Column5 data	Column6 data	Column7 data	Column8 data	Column9 data	Column10 data	Data76	Data76	Data76	Data76	Data76	Data76	Data76	Data76	Data76	Data76	Sample76
Sample77	AAAACATA	GTGCCAGCMGCCGCGGTAA	Column1 data	Column2 data	Column3 data	Column4 data	Column5 data	Column6 data	Column7 data	Column8 data	Column9 data	Column10 data	Data77	Data77	Data77	Data77	Data77	Data77	Data77	Data77	Data77	Data77	Sample77
Sample78	AAAACATC	GTGCCAGCMGCCGCGGTAA	Column1 data	Column2 data	Column3 data	Column4 data	Column5 data	Column6 data	Column7 data	Column8 data	Column9 data	Column10 data	Data78	Data78	Data78	Data78	Data78	Data78	Data78	Data78	Data78	Data78	Sample78
Sample79	AAAACATG	GTGCCAGCMGCCGCGGTAA	Column1 data	Column2 data	Column3 data	Column4 data	Column5 data	Column6 data	Column7 data	Column8 data	Column9 data	Column10 data	Data79	Data79	Data79	Data79	Data79	Data79	Data79	Data79	Data79	Data79	Sample79
Sample80	AAAACATT	GTGCCAGCMGCCGCGGTAA	Column1 data	Column2 data	Column3 data	Column4 data	Column5 data	Column6 data	Column7 data	Column8 data	Column9 data	Column10 data	Data80	Data80	Data80	Data80	Data80	Data80	Data80	Data80	Data80	Data80	Sample80
Sample81	AAAACCAA	GTGCCAGCMGCCGCGGTAA	Column1 data	Column2 data	Column3 data	Column4 data	Column5 data	Column6 data	Column7 data	Column8 data	Column9 data	Column10 data	Data81	Data81	Data81	Data81	Data81	Data81	Data81	Data81	Data81	Data81	Sample81
Sample82	AAAACCAC	GTGCCAGCMGCCGCGGTAA	Column1 data	Column2 data	Column3 data	Column4 data	Column5 data	Column6 data	Column7 data	Column8 data	Column9 data	Column10 data	Data82	Data82	Data82	Data82	Data82	Data82	Data82	Data82	Data82	Data82	Sample82
Sample83	AAAACCAG	GTGCCAGCMGCCGCGGTAA	Column1 data	Column2 data	Column3 data	Column4 data	Column5 data	Column6 data	Column7 data	Column8 data	Column9 data	Column10 data	Data83	Data83	Data83	Data83	Data83	Data83	Data83	Data83	Data83	Data83	Sample83
Sample84	AAAACCAT	GTGCCAGCMGCCGCGGTAA	Column1 data	Column2 data	Column3 data	Column4 data	Column5 data	Column6 data	Column7 data	Column8 data	Column9 data	Column10 data	Data84	Data84	Data84	Data84	Data84	Data84	Data84	Data84	Data84	Data84	Sample84
Sample85	AAAACCCA	GTGCCAGCMGCCGCGGTAA	Column1 data	Column2 data	Column3 data	Column4 data	Column5 data	Column6 data	Column7 data	Column8 data	Column9 data	Column10 data	Data85	Data85	Data85	Data85	Data85	Data85	Data85	Data85	Data85	Data85	Sample85
Sample86	AAAACCCC	GTGCCAGCMGCCGCGGTAA	Column1 data	Column2 data	Column3 data	Column4 data	Column5 data	Column6 data	Column7 data	Column8 data	Column9 data	Column10 data	Data86	Data86	Data86	Data86	Data86	Data86	Data86	Data86	Data86	Data86	Sample86
Sample87	AAAACCCG	GTGCCAGCMGCCGCGGTAA	Column1 data	Column2 data	Column3 data	Column4 data	Column5 data	Column6 data	Column7 data	Column8 data	Column9 data	Column10 data	Data87	Data87	Data87	Data87	Data87	Data87	Data87	Data87	Data87	Data87	Sample87
Sample88	AAAACCCT	GTGCCAGCMGCCGCGGTAA	Column1 data	Column2 data	Column3 data	Column4 data	Column5 data	Column6 data	Column7 data	Column8 data	Column9 data	Column10 data	Data88	Data88	Data88	Data88	Data88	Data88	Data88	Data88	Data88	Data88	Sample88
Sample89	AAAACCGA	GTGCCAGCMGCCGCGGTAA	Column1 data	Column2 data	Column3 data	Column4 data	Column5 data	Column6 data	Column7 data	Column8 data	Column9 data	Column10 data	Data89	Data89	Data89	Data89	Data89	Data89	Data89	Data89	Data89	Data89	Sample89
Sample90	AAAACCGC	GTGCCAGCMGCCGCGGTAA	Column1 data	Column2 data	Column3 data	Column4 data	Column5 data	Column6 data	Column7 data	Column8 data	Column9 data	Column10 data	Data90	Data90	Data90	Data90	Data90	Data90	Data90	Data90	Data90	Data90	Sample90
Sample91	AAAACCGG	GTGCCAGCMGCCGCGGTAA	Column1 data	Column2 data	Column3 data	Column4 data	Column5 data	Column6 data	Column7 data	Column8 data	Column9 data	Column10 data	Data91	Data91	Data91	Data91	Data91	Data91	Data91	Data91	Data91	Data91	Sample91
Sample92	AAAACCGT	GTGCCAGCMGCCGCGGTAA	Column1 data	Column2 data	Column3 data	Column4 data	Column5 data	Column6 data	Column7 data	Column8 data	Column9 data	Column10 data	Data92	Data92	Data92	Data92	Data92	Data92	Data92	Data92	Data92	Data92	Sample92
Sample93	AAAACCTA	GTGCCAGCMGCCGCGGTAA	Column1 data	Column2 data	Column3 data	Column4 data	Column5 data	Column6 data	Column7 data	Column8 data	Column9 data	Column10 data	Data93	Data93	Data93	Data93	$ata93	Data93	Data93	Data93	Data93	Data93	Sample93
Sample94	AAAACCTC	GTGCCAGCMGCCGCGGTAA	Column1 data	Column2 data	Column3 data	Column4 data	Column5 data	Column6 data	Column7 data	Column8 data	Column9 data	Column10 data	Data94	Data94	Data94	Data94	Data94	Data94	Data94	Data94	Data94	Data94	Sample94
Sample95	AAAACCTG	GTGCCAGCMGCCGCGGTAA	Column1 data	Column2 data	Column3 data	Column4 data	Column5 data	Column6 data	Column7 data	Column8 data	Column9 data	Column10 data	Data95	Data95	Data95	Data95	Data95	Data95	Data95	Data95	Data95	Data95	Sample95
Sample96	AAAACCTT	GTGCCAGCMGCCGCGGTAA	Column1 data	Column2 data	Column3 data	Column4 data	Column5 data	Column6 data	Column7 data	Column8 data	Column9 data	Column10 data	Data96	Data96	Data96	Data96	Data96	Data96	Data96	Data96	Data96	Data96	Sample96
Sample97	AAAACGAA	GTGCCAGCMGCCGCGGTAA	Column1 data	Column2 data	Column3 data	Column4 data	Column5 data	Column6 data	Column7 data	Column8 data	Column9 data	Column10 data	Data97	Data97	Data97	Data97	Data97	Data97	Data97	Data97	Data97	Data97	Sample97
Sample98	AAAACGAC	GTGCCAGCMGCCGCGGTAA	Column1 data	Column2 data	Column3 data	Column4 data	Column5 data	Column6 data	Column7 data	Column8 data	Column9 data	Column10 data	Data98	Data98	Data98	Data98	Data98	Data98	Data98	Data98	Data98	Data98	Sample98
Sample99	AAAACGAG	GTGCCAGCMGCCGCGGTAA	Column1 data	Column2 data	Column3 data	Column4 data	Column5 data	Column6 data	Column7 data	Column8 data	Column9 data	Column10 data	Data99	Data99	Data99	Data99	Data99	Data99	Data99	Data99	Data99	Data99	Sample99

## Sheet: 100x24, 10% errors
#SampleID	BarcodeSequence	LinkerPrimerSequence	Column1	Column2	Column3	Column4	Column5	Column6	Column7	Column8	Column9	Column10	Column11	Column12	Column13	Column14	Column15	Column16	Column17	Column18	Column19	Column20	Description
Sample1	AAAAAAAA	GTGCCAGCMGCCGCGGTAA	Column1 data	Column2 data	Column3 data	Column4 data	Column5 data	Column6 data	$olumn7 data	Column8 data	Column9 data	Column10 data	Data1	Data1	Data1	Data1	Data1	Data1	Data1	Data1	Data1	Data1	Sample1
Sample2	AAAAAAAC	GTGCCAGCMGCCGCGGTAA	Column1 data	Column2 data	Column3 data	Column4 data	Column5 data	Column6 data	Column7 data	Column8 data	Column9 data	$olumn10 data	Data2	Data2	Data2	Data2	Data2	Data2	Data2	Data2	Data2	Data2	Sample2
Sample3		GTGCCAGCMGCCGCGGTAA	Column1 data	Column2 data	Column3 data	Column4 data	Column5 data	Column6 data	Column7 data	Column8 data	Column9 data	Column10 data	Data3	Data3	Data3	Data3	Data3	Data3	Data3		Data3	Data3	Sample3
Sample4	AAAAAAAT	GTGCCAGCMGCCGCGGTAA	Column1 data	Column2 data	Column3 data	Column4 data	Column5 data	Column6 data	Column7 data	Column8 data	Column9 data	Column10 data		Data4	Data4	Data4	Data4	Data4	$ata4	Data4	Data4	Data4	Sample4
Sample5	AAAAAACA	GTGCCAGCMGCCGCGGTAA	Column1 data	Column2 data		Column4 data	Column5 data	Column6 data	Column7 data	Column8 data	Column9 data	Column10 data	Data5	Data5	Data5	Data5	Data5	Data5	Data5	Data5	Data5	Data5	Sample5
Sample6	AAAAAACC	GTGCCAGCMGCCGCGGTAA	Column1 data	Column2 data	Column3 data	Column4 data	Column5 data	Column6 data	Column7 data	Column8 data	Column9 data	Column10 data	Data6	Data6	Data6	Data6	Data6	Data6	Data6	Data6	Data6	Data6	Sample6
Sample7	AAAAAACG	GTGCCAGCMGCCGCGGTAA	Column1 data	Column2 data	Column3 data	Column4 data	Column5 data	Column6 data	Column7 data	Column8 data	Column9 data	Column10 data	Data7	Data7	Data7	Data7	Data7	Data7	Data7	Data7	Data7	Data7	Sample7
Sample8	AAAAAACT		Column1 data	Column2 data	Column3 data	Column4 data	Column5 data	Column6 data	Column7 data	Column8 data	Column9 data	Column10 data	Data8	Data8	Data8	Data8	Data8	Data8	$ata8	Data8	Data8	Data8	Sample8
Sample9	AAAAAAGA		Column1 data	Column2 data	Column3 data	Column4 data	Column5 data	Column6 data	Column7 data	Column8 data		Column10 data	$ata9	Data9	Data9	Data9	Data9	Data9	Data9	Data9	Data9	Data9	Sample9
Sample10	AAAAAAGC	GTGCCAGCMGCCGCGGTAA	Column1 data	Column2 data	Column3 data	Column4 data	Column5 data	Column6 data	Column7 data	Column8 data	Column9 data	Column10 data	Data10	Data10	Data10	Data10	Data10	Data10	Data10	Data10	Data10	Data10	Sample10
Sample11	AAAAAAGG	GTGCCAGCMGCCGCGGTAA	Column1 data	Column2 data	Column3 data	Column4 data	Column5 data	Column6 data	Column7 data	Column8 data	Column9 data	Column10 data	Data11	Data11	Data11	Data11	Data11	Data11	Data11	Data11	Data11	Data11	Sample11
Sample12	AAAAAAGT	GTGCCAGCMGCCGCGGTAA	Column1 data	Column2 data	Column3 data	Column4 data	Column5 data	Column6 data	Column7 data	Column8 data		$olumn10 data	Data12	Data12	Data12	Data12	Data12	Data12	Data12	Data12	Data12	Data12	Sample12
Sample13	AAAAAATA	GTGCCAGCMGCCGCGGTAA		Column2 data	Column3 data	Column4 data	Column5 data	Column6 data	Column7 data		Column9 data	Column10 data	Data13	Data13	Data13	Data13	Data13	$ata13	Data13	Data13	Data13	Data13	Sample13
Sample14	AAAAAATC	GTGCCAGCMGCCGCGGTAA	Column1 data	Column2 data	Column3 data	Column4 data	Column5 data	Column6 data	Column7 data	Column8 data	Column9 data	Column10 data	Data14	Data14	Data14	Data14	$ata14	Data14	Data14	$ata14	Data14	Data14	Sample14
Sample15	AAAAAATG	GTGCCAGCMGCCGCGGTAA	Column1 data	Column2 data	Column3 data	Column4 data	Column5 data	Column6 data	Column7 data	$olumn8 data	Column9 data	Column10 data		Data15	Data15	Data15	Data15	Data15	Data15	Data15	Data15	Data15	Sample15
Sample16	AAAAAATT	GTGCCAGCMGCCGCGGTAA	Column1 data	Column2 data	Column3 data	Column4 data	Column5 data	Column6 data	Column7 data	Column8 data	Column9 data	Column10 data	Data16	Data16	Data16	Data16	Data16	Data16		Data16	Data16	Data16	Sample16
Sample17	AAAAACAA	GTGCCAGCMGCCGCGGTAA	Column1 data	Column2 data	Column3 data	Column4 data	Column5 data	Column6 data	$olumn7 data	Column8 data	Column9 data	Column10 data	Data17	Data17	Data17	$ata17	Data17	Data17	Data17	Data17	Data17	Data17	Sample17
Sample18		GTGCCAGCMGCCGCGGTAA	Column1 data	Column2 data	Column3 data	Column4 data	Column5 data	Column6 data	Column7 data	Column8 data	Column9 data	Column10 data		Data18	Data18	Data18	Data18	Data18	Data18	Data18	Data18	Data18	Sample18
Sample19	AAAAACAG	GTGCCAGCMGCCGCGGTAA	Column1 data	Column2 data	Column3 data	Column4 data	Column5 data	Column6 data	$olumn7 data	Column8 data	Column9 data		Data19	Data19	Data19	$ata19	Data19	Data19	Data19	Data19	Data19	$ata19	Sample19
Sample20	AAAAACAT	GTGCCAGCMGCCGCGGTAA	Column1 data	Column2 data	Column3 data	Column4 data	$olumn5 data	Column6 data	Column7 data	Column8 data	Column9 data	Column10 data	Data20	Data20	Data20	Data20	Data20	Data20		Data20	Data20	Data20	Sample20
Sample21	AAAAACCA	GTGCCAGCMGCCGCGGTAA	Column1 data	Column2 data	Column3 data	Column4 data	Column5 data	Column6 data	Column7 data	Column8 data	Column9 data	Column10 data	Data21	Data21	Data21	Data21	Data21	Data21	Data21	Data21	Data21	Data21	Sample21
Sample22	AAAAACCC	GTGCCAGCMGCCGCGGTAA		Column2 data	Column3 data	Column4 data	Column5 data	Column6 data	Column7 data	Column8 data	Column9 data	Column10 data	Data22	$ata22	Data22	Data22	Data22	Data22	Data22	Data22	Data22	Data22	Sample22
Sample23	AAAAACCG	GTGCCAGCMGCCGCGGTAA	Column1 data	Column2 data	Column3 data		Column5 data	Column6 data	Column7 data	Column8 data	$olumn9 data	Column10 data	Data23	Data23	Data23	Data23	Data23	$ata23	Data23	Data23	$ata23	Data23	Sample23
Sample24	AAAAACCT	GTGCCAGCMGCCGCGGTAA	Column1 data	Column2 data	Column3 data		Column5 data	Column6 data	Column7 data	Column8 data	Column9 data	Column10 data	Data24	Data24	Data24	Data24	Data24	Data24	Data24		Data24	Data24	Sample24
Sample25	AAAAACGA	GTGCCAGCMGCCGCGGTAA	Column1 data	Column2 data	Column3 data	$olumn4 data	Column5 data	Column6 data	Column7 data	Column8 data	Column9 data	Column10 data	Data25	Data25	Data25	Data25	Data25	Data25	Data25		Data25	Data25	Sample25
Sample26	AAAAACGC	GTGCCAGCMGCCGCGGTAA	Column1 data	Column2 data	$olumn3 data	Column4 data	Column5 data	Column6 data	Column7 data	$olumn8 data	$olumn9 data	Column10 data	Data26	Data26	Data26	Data26	Data26	Data26	Data26	Data26	Data26	Data26	Sample26
Sample27	AAAAACGG	GTGCCAGCMGCCGCGGTAA	Column1 data	Column2 data	Column3 data	Column4 data	Column5 data	Column6 data	Column7 data	Column8 data	Column9 data	Column10 data	Data27	Data27	Data27	Data27	Data27	Data27	Data27	Data27	$ata27	Data27	Sample27
Sample28	AAAAACGT	GTGCCAGCMGCCGCGGTAA	Column1 data	Column2 data	Column3 data	Column4 data	Column5 data	Column6 data	Column7 data	Column8 data	Column9 data	Column10 data	Data28	Data28	Data28	Data28	Data28	Data28	Data28	Data28	Data28	Data28	Sample28
Sample29	AAAAACTA	GTGCCAGCMGCCGCGGTAA	Column1 data	Column2 data	Column3 data	Column4 data	Column5 data	Column6 data	Column7 data		Column9 data	Column10 data	Data29	Data29	Data29	Data29	Data29	Data29	Data29	Data29	Data29	Data29	Sample29
Sample30	AAAAACTC	$TGCCAGCMGCCGCGGTAA	Column1 data	Column2 data	Column3 data	Column4 data	Column5 data	Column6 data	Column7 data	Column8 data	Column9 data	Column10 data	Data30	Data30	Data30	Data30	Data30	Data30	Data30	Data30	Data30	Data30	$ample30
Sample31	AAAAACTG	GTGCCAGCMGCCGCGGTAA	Column1 data	Column2 data	Column3 data	Column4 data	Column5 data	Column6 data	Column7 data	Column8 data	Column9 data	Column10 data	Data31	Data31	Data31	Data31	Data31	Data31	Data31		Data31	Data31	Sample31
Sample32	AAAAACTT	GTGCCAGCMGCCGCGGTAA	Column1 data	Column2 data	Column3 data	Column4 data	Column5 data	Column6 data		Column8 data	Column9 data		Data32	$ata32	Data32	Data32	Data32	Data32	Data32	Data32	Data32	Data32	Sample32
Sample33	AAAAAGAA	GTGCCAGCMGCCGCGGTAA	Column1 data	Column2 data	Column3 data	Column4 data	Column5 data	Column6 data	Column7 data	Column8 data	Column9 data	Column10 data	Data33	Data33	Data33	Data33	Data33	Data33	Data33	Data33	Data33	Data33	Sample33
Sample34	AAAAAGAC	GTGCCAGCMGCCGCGGTAA	Column1 data	Column2 data	Column3 data		Column5 data	Column6 data	Column7 data	Column8 data	Column9 data	Column10 data	Data34	Data34	Data34	Data34	Data34	Data34	Data34	Data34	Data34	Data34	Sample34
	$AAAAGAG	GTGCCAGCMGCCGCGGTAA	Column1 data	Column2 data	Column3 data	Column4 data	Column5 data	Column6 data	Column7 data	Column8 data	Column9 data	Column10 data	Data35	Data35	Data35	Data35	Data35	Data35	Data35	Data35	Data35	Data35	Sample35
$ample36	AAAAAGAT	GTGCCAGCMGCCGCGGTAA	Column1 data	Column2 data	Column3 data	Column4 data	Column5 data	Column6 data	Column7 data	Column8 data	Column9 data	Column10 data	Data36	$ata36	Data36	Data36		Data36	Data36	Data36	Data36	$ata36
Sample37	AAAAAGCA	GTGCCAGCMGCCGCGGTAA	Column1 data	Column2 data	Column3 data	Column4 data	Column5 data	Column6 data	Column7 data	Column8 data	Column9 data	Column10 data	Data37	Data37	Data37	Data37	Data37	Data37	Data37	Data37	Data37	Data37	Sample37
Sample38	AAAAAGCC	$TGCCAGCMGCCGCGGTAA	Column1 data	Column2 data	Column3 data	Column4 data	Column5 data	Column6 data	Column7 data	Column8 data	Column9 data	Column10 data	Data38	Data38	Data38	Data38	Data38	Data38	Data38	Data38	Data38	Data38	Sample38
Sample39	AAAAAGCG	GTGCCAGCMGCCGCGGTAA	Column1 data		Column3 data	Column4 data	Column5 data	Column6 data	Column7 data	Column8 data	$olumn9 data	Column10 data	Data39	Data39	Data39	Data39	Data39	Data39	$ata39	Data39	Data39	Data39	Sample39
Sample40	AAAAAGCT	GTGCCAGCMGCCGCGGTAA	Column1 data	Column2 data	Column3 data	Column4 data	Column5 data	Column6 data	Column7 data	Column8 data	Column9 data	Column10 data	Data40	Data40	Data40	Data40	Data40	Data40	Data40	Data40	Data40	Data40	Sample40
Sample41	AAAAAGGA	GTGCCAGCMGCCGCGGTAA	Column1 data	Column2 data	Column3 data	Column4 data	Column5 data	Column6 data	Column7 data	Column8 data	Column9 data	Column10 data	Data41	Data41	Data41	Data41	Data41	Data41	Data41	Data41	Data41	Data41	Sample41
Sample42	AAAAAGGC	GTGCCAGCMGCCGCGGTAA	Column1 data	Column2 data	Column3 data	Column4 data	Column5 data	Column6 data	Column7 data	Column8 data	Column9 data	Column10 data	Data42	Data42	Data42	Data42	$ata42	$ata42	Data42	Data42	Data42	Data42	$ample42
Sample43	AAAAAGGG	GTGCCAGCMGCCGCGGTAA	Column1 data	Column2 data	Column3 data		Column5 data	Column6 data	Column7 data	Column8 data	Column9 data	Column10 data	Data43		Data43		Data43	Data43	Data43	Data43	Data43	Data43
Sample44	AAAAAGGT	GTGCCAGCMGCCGCGGTAA	Column1 data	Column2 data	Column3 data	Column4 data	Column5 data	Column6 data	Column7 data	Column8 data	$olumn9 data	Column10 data	Data44	Data44	Data44	Data44	Data44	Data44	Data44	Data44	Data44	Data44	Sample44
Sample45	AAAAAGTA	GTGCCAGCMGCCGCGGTAA	Column1 data	Column2 data	Column3 data	Column4 data	Column5 data	$olumn6 data	Column7 data	Column8 data	Column9 data	Column10 data	Data45	Data45	Data45	Data45		Data45	Data45	Data45	Data45	Data45	Sample45
Sample46	AAAAAGTC	GTGCCAGCMGCCGCGGTAA	Column1 data	Column2 data	Column3 data	Column4 data	Column5 data	Column6 data	Column7 data	Column8 data	Column9 data	Column10 data	Data46	Data46	Data46	Data46	Data46	Data46	Data46	Data46	Data46	Data46	Sample46
Sample47	AAAAAGTG	GTGCCAGCMGCCGCGGTAA	Column1 data	Column2 data	Column3 data	Column4 data	Column5 data	Column6 data	Column7 data	Column8 data	Column9 data	Column10 data	$ata47	Data47	Data47	Data47	Data47	Data47	Data47	Data47	$ata47	Data47	Sample47
Sample48	AAAAAGTT	GTGCCAGCMGCCGCGGTAA	$olumn1 data	Column2 data	Column3 data	Column4 data	Column5 data	Column6 data	Column7 data	Column8 data	$olumn9 data	Column10 data	Data48	Data48	Data48	Data48	Data48	Data48	Data48	Data48	Data48	Data48	Sample48
Sample49	AAAAATAA	GTGCCAGCMGCCGCGGTAA	Column1 data	Column2 data			Column5 data	Column6 data	Column7 data	Column8 data	Column9 data	Column10 data	Data49	Data49	Data49	Data49	Data49	Data49	Data49		Data49	Data49	Sample49
Sample50	AAAAATAC	GTGCCAGCMGCCGCGGTAA	Column1 data	$olumn2 data	$olumn3 data	Column4 data	Column5 data	Column6 data	Column7 data	Column8 data	Column9 data	Column10 data	Data50		Data50	Data50		Data50	Data50	Data50	Data50	Data50	Sample50
Sample51	AAAAATAG	GTGCCAGCMGCCGCGGTAA	Column1 data	Column2 data	Column3 data	Column4 data	Column5 data	Column6 data	Column7 data	Column8 data	Column9 data	Column10 data	Data51	Data51		Data51	Data51	Data51	Data51	Data51	Data51	Data51	Sample51
Sample52	AAAAATAT	GTGCCAGCMGCCGCGGTAA	Column1 data	Column2 data	Column3 data	Column4 data	Column5 data	Column6 data	Column7 data	Column8 data	Column9 data	Column10 data	Data52	Data52	Data52	Data52	Data52	Data52	Data52	Data52	Data52	Data52	Sample52
Sample53	AAAAATCA	GTGCCAGCMGCCGCGGTAA	Column1 data	Column2 data	Column3 data	Column4 data	Column5 data	Column6 data	Column7 data	Column8 data	Column9 data	Column10 data	Data53	Data53	Data53	Data53	Data53	Data53	Data53	Data53	Data53	Data53	Sample53
Sample54	AAAAATCC	GTGCCAGCMGCCGCGGTAA		Column2 data		Column4 data	Column5 data	Column6 data	Column7 data	Column8 data	Column9 data	Column10 data	Data54	Data54	Data54	Data54	Data54	Data54	Data54	Data54	Data54	Data54	Sample54
Sample55	AAAAATCG	$TGCCAGCMGCCGCGGTAA	Column1 data	Column2 data	Column3 data	Column4 data	$olumn5 data	Column6 data	Column7 data	Column8 data	Column9 data	Column10 data	Data55	Data55		Data55	Data55	Data55	$ata55	Data55	Data55	Data55
Sample56	AAAAATCT	GTGCCAGCMGCCGCGGTAA	Column1 data	Column2 data	Column3 data	Column4 data	Column5 data	Column6 data	Column7 data	Column8 data	Column9 data		Data56	Data56	Data56	Data56	Data56	Data56	Data56	Data56	Data56	Data56	Sample56
	AAAAATGA	GTGCCAGCMGCCGCGGTAA	Column1 data	Column2 data	Column3 data	Column4 data	Column5 data	Column6 data	$olumn7 data	Column8 data	Column9 data	Column10 data	Data57	Data57	Data57	Data57	Data57	Data57	Data57	Data57	Data57	Data57	Sample57
Sample58	AAAAATGC	GTGCCAGCMGCCGCGGTAA	Column1 data	Column2 data	Column3 data	Column4 data	Column5 data	Column6 data	Column7 data	Column8 data	Column9 data	Column10 data	Data58	Data58	Data58	Data58	Data58	Data58	Data58	Data58	Data58	Data58	Sample58
Sample59	AAAAATGG	GTGCCAGCMGCCGCGGTAA	Column1 data	Column2 data	Column3 data	Column4 data	Column5 data	Column6 data	Column7 data	Column8 data	Column9 data	Column10 data	$ata59	Data59	Data59	Data59	Data59	Data59	Data59	Data59	Data59	Data59	Sample59
Sample60	AAAAATGT	GTGCCAGCMGCCGCGGTAA	Column1 data	Column2 data	Column3 data	Column4 data	Column5 data	Column6 data	Column7 data	Column8 data	Column9 data	Column10 data	Data60	Data60	Data60	Data60	Data60	Data60	Data60	$ata60	Data60	Data60	Sample60
Sample61	AAAAATTA	GTGCCAGCMGCCGCGGTAA	Column1 data	Column2 data	Column3 data	Column4 data	Column5 data	Column6 data	Column7 data	Column8 data	Column9 data	Column10 data	Data61	Data61	Data61	Data61	Data61	Data61	Data61	Data61	Data61	Data61	Sample61
Sample62	AAAAATTC	GTGCCAGCMGCCGCGGTAA	$olumn1 data	Column2 data	Column3 data	Column4 data	Column5 data	Column6 data	Column7 data	Column8 data	Column9 data	Column10 data		Data62	Data62	Data62	Data62	Data62	Data62	Data62	Data62	Data62	Sample62
Sample63	AAAAATTG	GTGCCAGCMGCCGCGGTAA		Column2 data	Column3 data	Column4 data	Column5 data	Column6 data	Column7 data	Column8 data	Column9 data	Column10 data	Data63	Data63		Data63	Data63	Data63	Data63	Data63	Data63	Data63	Sample63
Sample64	AAAAATTT	GTGCCAGCMGCCGCGGTAA	Column1 data	Column2 data	Column3 data	Column4 data	Column5 data	Column6 data	Column7 data	Column8 data	Column9 data	Column10 data	Data64	Data64	Data64	Data64	Data64	Data64	Data64	Data64	Data64	Data64	Sample64
	AAAACAAA	GTGCCAGCMGCCGCGGTAA	Column1 data	Column2 data	Column3 data	Column4 data	Column5 data	Column6 data	Column7 data	Column8 data	Column9 data	Column10 data	Data65	Data65	Data65	Data65	Data65	Data65	Data65	Data65	Data65	Data65	Sample65
	AAAACAAC	GTGCCAGCMGCCGCGGTAA	Column1 data	Column2 data	Column3 data	Column4 data		Column6 data	Column7 data	Column8 data	$olumn9 data	Column10 data	Data66	Data66	Data66	Data66	Data66	Data66	$ata66	Data66	Data66	Data66	Sample66
Sample67	AAAACAAG	GTGCCAGCMGCCGCGGTAA	Column1 data	Column2 data	Column3 data	Column4 data	$olumn5 data	Column6 data	Column7 data	Column8 data	Column9 data	Column10 data	Data67	Data67	Data67	Data67	Data67	Data67	Data67	Data67	Data67	Data67
Sample68	AAAACAAT	GTGCCAGCMGCCGCGGTAA	$olumn1 data	Column2 data	Column3 data	Column4 data	Column5 data	Column6 data	Column7 data	Column8 data	$olumn9 data	Column10 data	$ata68	$ata68	Data68	Data68	Data68	Data68	Data68			Data68
Sample69	AAAACACA	GTGCCAGCMGCCGCGGTAA	Column1 data	Column2 data	Column3 data	Column4 data	Column5 data	Column6 data	Column7 data	Column8 data	Column9 data	Column10 data	Data69	Data69	$ata69	$ata69	Data69	Data69	Data69	Data69	Data69	Data69
Sample70	AAAACACC	GTGCCAGCMGCCGCGGTAA	Column1 data	Column2 data	Column3 data	Column4 data	Column5 data	Column6 data	Column7 data	Column8 data	$olumn9 data	Column10 data	Data70	Data70	Data70	Data70	Data70	Data70	Data70	Data70	Data70	Data70	Sample70
Sample71	AAAACACG	GTGCCAGCMGCCGCGGTAA	Column1 data	Column2 data	Column3 data	Column4 data	Column5 data	Column6 data		Column8 data	Column9 data	Column10 data	Data71	Data71	Data71	Data71	Data71	Data71	Data71	Data71	Data71		Sample71
Sample72	AAAACACT	GTGCCAGCMGCCGCGGTAA	Column1 data	Column2 data	Column3 data	Column4 data	Column5 data	Column6 data	Column7 data	Column8 data	Column9 data	Column10 data	Data72		Data72	Data72	Data72	Data72	Data72	Data72	Data72	$ata72	Sample72
Sample73	AAAACAGA	GTGCCAGCMGCCGCGGTAA	Column1 data		Column3 data	Column4 data	Column5 data	Column6 data	Column7 data	Column8 data	Column9 data	Column10 data	$ata73	Data73	Data73	Data73	Data73	Data73	Data73	Data73	Data73	Data73	Sample73
Sample74	AAAACAGC	GTGCCAGCMGCCGCGGTAA	Column1 data	Column2 data	Column3 data	Column4 data	Column5 data	Column6 data	Column7 data	Column8 data	Column9 data	Column10 data	Data74	Data74	Data74	Data74	Data74	Data74	Data74	$ata74	Data74	Data74	Sample74
Sample75	AAAACAGG			Column2 data	Column3 data	Column4 data	Column5 data	Column6 data	Column7 data	Column8 data	Column9 data	Column10 data	Data75	Data75	Data75	Data75	Data75	Data75	Data75	Data75	Data75	Data75	Sample75
Sample76	AAAACAGT	GTGCCAGCMGCCGCGGTAA	Column1 data	Column2 data	Column3 data	Column4 data	$olumn5 data	Column6 data	Column7 data	Column8 data	Column9 data	Column10 data	Data76	Data76	Data76	Data76		Data76	Data76	Data76	Data76	Data76	Sample76
Sample77	AAAACATA	GTGCCAGCMGCCGCGGTAA	Column1 data	Column2 data	Column3 data	Column4 data	Column5 data	Column6 data	Column7 data	Column8 data	Column9 data	Column10 data	Data77	Data77	Data77	Data77	Data77	Data77	Data77	Data77	Data77	Data77	Sample77
Sample78	AAAACATC	GTGCCAGCMGCCGCGGTAA	Column1 data	Column2 data	Column3 data		Column5 data	Column6 data	Column7 data	Column8 data	Column9 data	Column10 data	Data78	Data78	Data78	Data78	Data78	Data78	Data78	Data78	Data78	Data78	Sample78
Sample79	AAAACATG	GTGCCAGCMGCCGCGGTAA	Column1 data	Column2 data	Column3 data	Column4 data		Column6 data	Column7 data	Column8 data	Column9 data	Column10 data	Data79	Data79	Data79	$ata79	Data79	Data79	Data79	Data79	Data79	Data79
Sample80	AAAACATT	GTGCCAGCMGCCGCGGTAA	Column1 data	Column2 data	Column3 data	Column4 data	Column5 data	Column6 data	Column7 data	Column8 data	Column9 data	Column10 data	Data80	Data80	Data80	Data80	Data80	Data80	Data80	Data80		Data80	Sample80
Sample81	AAAACCAA	GTGCCAGCMGCCGCGGTAA	Column1 data	Column2 data	$olumn3 data	Column4 data	Column5 data	Column6 data	Column7 data	Column8 data	Column9 data	Column10 data	Data81	Data81	Data81	Data81	Data81	Data81	Data81		Data81	Data81	Sample81
Sample82		GTGCCAGCMGCCGCGGTAA	Column1 data	Column2 data	Column3 data	Column4 data	Column5 data	Column6 data	Column7 data	Column8 data	Column9 data	Column10 data	Data82	Data82	Data82	Data82	Data82	Data82	Data82	Data82	Data82	Data82	Sample82
Sample83	AAAACCAG	GTGCCAGCMGCCGCGGTAA	Column1 data	Column2 data	Column3 data	Column4 data	Column5 data	Column6 data	Column7 data	Column8 data	Column9 data	Column10 data	Data83	Data83		Data83	Data83	Data83	Data83	Data83	Data83	Data83
	AAAACCAT	GTGCCAGCMGCCGCGGTAA	Column1 data	Column2 data	Column3 data	Column4 data	Column5 data	Column6 data		Column8 data	$olumn9 data	Column10 data	Data84	Data84	Data84	Data84	Data84	Data84	Data84	Data84	Data84	Data84	Sample84
Sample85	AAAACCCA	GTGCCAGCMGCCGCGGTAA	$olumn1 data	Column2 data	Column3 data	Column4 data	Column5 data	Column6 data	Column7 data	Column8 data	Column9 data	Column10 data	Data85	Data85	Data85	Data85	Data85	Data85	Data85	Data85	Data85	Data85	Sample85
Sample86	AAAACCCC	GTGCCAGCMGCCGCGGTAA	Column1 data	Column2 data	Column3 data	Column4 data	Column5 data	Column6 data	Column7 data	Column8 data	Column9 data	Column10 data	Data86	Data86	Data86	Data86	Data86	Data86	Data86	Data86	Data86	Data86	Sample86
Sample87	AAAACCCG	GTGCCAGCMGCCGCGGTAA	Column1 data	Column2 data	Column3 data	Column4 data	$olumn5 data	Column6 data	Column7 data	Column8 data	Column9 data	Column10 data	Data87	Data87	Data87	Data87	Data87	Data87	Data87	Data87	Data87	Data87	Sample87
Sample88	AAAACCCT	GTGCCAGCMGCCGCGGTAA	Column1 data	Column2 data	Column3 data	$olumn4 data	Column5 data	Column6 data	Column7 data	Column8 data	Column9 data	Column10 data	Data88	Data88	Data88	Data88	Data88	Data88	Data88	Data88	Data88	Data88	Sample88
Sample89	AAAACCGA	GTGCCAGCMGCCGCGGTAA	Column1 data	Column2 data	Column3 data	Column4 data	Column5 data	Column6 data	Column7 data	$olumn8 data	Column9 data	Column10 data	Data89	Data89	Data89	Data89	Data89	Data89	Data89	Data89	Data89	Data89	Sample89
Sample90	AAAACCGC	GTGCCAGCMGCCGCGGTAA	Column1 data	Column2 data	Column3 data		Column5 data	Column6 data	Column7 data	Column8 data	Column9 data	Column10 data	Data90	Data90	Data90	Data90	Data90	Data90	$ata90	Data90	Data90	Data90
Sample91	AAAACCGG	$TGCCAGCMGCCGCGGTAA	Column1 data	Column2 data	Column3 data		Column5 data	Column6 data	Column7 data	Column8 data	Column9 data	Column10 data	Data91	Data91	Data91	Data91	Data91	Data91	Data91	Data91	Data91	Data91	Sample91
Sample92	AAAACCGT	GTGCCAGCMGCCGCGGTAA	Column1 data	Column2 data	Column3 data	Column4 data	$olumn5 data	Column6 data	Column7 data	Column8 data	Column9 data	Column10 data	Data92	Data92	Data92	Data92	Data92	Data92	Data92	$ata92	Data92	Data92	Sample92
Sample93	AAAACCTA	GTGCCAGCMGCCGCGGTAA		Column2 data	Column3 data	Column4 data	Column5 data	Column6 data	Column7 data	Column8 data	Column9 data	Column10 data	Data93	Data93	Data93	Data93	Data93	Data93	$ata93	Data93	Data93	Data93	Sample93
	AAAACCTC	GTGCCAGCMGCCGCGGTAA	Column1 data	Column2 data	Column3 data	Column4 data	Column5 data	Column6 data	Column7 data	Column8 data	Column9 data	Column10 data	Data94	Data94	Data94	Data94	Data94	Data94	Data94	Data94	Data94	Data94	Sample94
$ample95	AAAACCTG	GTGCCAGCMGCCGCGGTAA	Column1 data	Column2 data	Column3 data	Column4 data	Column5 data	Column6 data	Column7 data	Column8 data	Column9 data	Column10 data	Data95	Data95		Data95	Data95	Data95	Data95	Data95	Data95	Data95
Sample96	AAAACCTT	GTGCCAGCMGCCGCGGTAA	Column1 data	Column2 data	Column3 data	Column4 data	Column5 data	Column6 data	Column7 data	Column8 data	Column9 data	Column10 data	Data96	Data96	Data96	Data96	Data96	Data96	Data96	Data96	Data96		Sample96
Sample97	AAAACGAA	GTGCCAGCMGCCGCGGTAA	Column1 data	Column2 data	Column3 data	Column4 data	Column5 data	Column6 data	Column7 data	$olumn8 data	Column9 data	Column10 data	Data97	Data97	Data97	Data97	Data97	Data97	Data97	Data97	Data97	Data97	Sample97
$ample98	AAAACGAC	GTGCCAGCMGCCGCGGTAA	Column1 data	Column2 data	$olumn3 data	Column4 data	$olumn5 data	Column6 data	Column7 data	Column8 data	Column9 data	Column10 data	Data98	Data98	Data98	Data98	Data98	Data98	Data98	Data98	Data98	Data98	Sample98
Sample99	AAAACGAG	GTGCCAGCMGCCGCGGTAA	Column1 data	Column2 data	Column3 data	Column4 data	Column5 data	Column6 data	Column7 data	$olumn8 data	Column9 data	Column10 data	Data99	Data99		Data99	$ata99	Data99	Data99	Data99	Data99	Data99	Sample99

## Sheet: 100x24, 50% errors
#SampleID	BarcodeSequence	LinkerPrimerSequence	Column1	Column2	Column3	Column4	Column5	Column6	Column7	Column8	Column9	Column10	Column11	Column12	Column13	Column14	Column15	Column16	Column17	Column18	Column19	Column20	Description
Sample1	$AAAAAAA	GTGCCAGCMGCCGCGGTAA	$olumn1 data	Column2 data	$olumn3 data		Column5 data	$olumn6 data	Column7 data	Column8 data	$olumn9 data	$olumn10 data	Data1	$ata1	Data1	Data1	Data1	$ata1	Data1	$ata1	Data1	Data1	Sample1
	AAAAAAAC		Column1 data	Column2 data	Column3 data	Column4 data	Column5 data	Column6 data	Column7 data		Column9 data		Data2	Data2	$ata2	Data2	Data2	Data2	$ata2		Data2	Data2	Sample2
	AAAAAAAG	$TGCCAGCMGCCGCGGTAA	$olumn1 data	Column2 data	Column3 data	Column4 data	Column5 data	$olumn6 data	$olumn7 data	Column8 data	Column9 data	Column10 data	Data3		Data3	Data3	$ata3	Data3	Data3		Data3		Sample3
		GTGCCAGCMGCCGCGGTAA	Column1 data		$olumn3 data	Column4 data	$olumn5 data	$olumn6 data	Column7 data	Column8 data	$olumn9 data	Column10 data	Data4	Data4	Data4	$ata4	Data4	Data4	$ata4			Data4	$ample4
Sample5	AAAAAACA	$TGCCAGCMGCCGCGGTAA	Column1 data	Column2 data	$olumn3 data	Column4 data	Column5 data	$olumn6 data		$olumn8 data	Column9 data	$olumn10 data	Data5	Data5			$ata5	Data5	Data5	Data5	Data5
Sample6	AAAAAACC	GTGCCAGCMGCCGCGGTAA	Column1 data	Column2 data			Column5 data	Column6 data	Column7 data	Column8 data	Column9 data	Column10 data	Data6		Data6		Data6		Data6	Data6	Data6	Data6	$ample6
$ample7	$AAAAACG	GTGCCAGCMGCCGCGGTAA	Column1 data	Column2 data	Column3 data	Column4 data	Column5 data	Column6 data	$olumn7 data	Column8 data	Column9 data	Column10 data	Data7			$ata7	Data7		Data7	Data7		Data7	Sample7
Sample8	AAAAAACT	GTGCCAGCMGCCGCGGTAA	$olumn1 data			Column4 data	Column5 data	Column6 data	$olumn7 data	Column8 data	Column9 data		Data8	Data8	$ata8	Data8		Data8	Data8	Data8	Data8	Data8	Sample8
Sample9	AAAAAAGA	GTGCCAGCMGCCGCGGTAA	Column1 data	Column2 data	Column3 data			$olumn6 data	Column7 data	Column8 data		Column10 data	Data9	Data9	Data9	$ata9	Data9	$ata9	$ata9	Data9	Data9		Sample9
Sample10		GTGCCAGCMGCCGCGGTAA	$olumn1 data	Column2 data	Column3 data	$olumn4 data	Column5 data	Column6 data	Column7 data	$olumn8 data	Column9 data	Column10 data		Data10	Data10	Data10	Data10	$ata10		$ata10	Data10	Data10	$ample10
	$AAAAAGG	GTGCCAGCMGCCGCGGTAA	Column1 data	Column2 data	Column3 data		Column5 data	Column6 data	Column7 data	Column8 data	Column9 data	$olumn10 data	$ata11	Data11	Data11	Data11	Data11	Data11	Data11	$ata11	Data11	$ata11	Sample11
Sample12	AAAAAAGT	GTGCCAGCMGCCGCGGTAA	$olumn1 data	Column2 data	$olumn3 data		Column5 data	Column6 data	Column7 data	Column8 data	Column9 data	Column10 data	Data12	Data12	Data12	Data12		Data12	$ata12	Data12	Data12	Data12	$ample12
Sample13	AAAAAATA		$olumn1 data	Column2 data	Column3 data	Column4 data	$olumn5 data	Column6 data	Column7 data	Column8 data				Data13	$ata13	Data13	$ata13	$ata13	Data13	Data13	Data13	Data13	Sample13
Sample14			$olumn1 data	Column2 data	Column3 data		Column5 data	Column6 data	Column7 data	Column8 data	Column9 data		$ata14	Data14	Data14		Data14		Data14	Data14	Data14	Data14	Sample14
	AAAAAATG	GTGCCAGCMGCCGCGGTAA	$olumn1 data			Column4 data	Column5 data		Column7 data	Column8 data	Column9 data		Data15	Data15	$ata15	Data15	$ata15	Data15	Data15	Data15	Data15	Data15	Sample15
Sample16		GTGCCAGCMGCCGCGGTAA	Column1 data	Column2 data	Column3 data	Column4 data	Column5 data		Column7 data	Column8 data	$olumn9 data	Column10 data	Data16	Data16	Data16		Data16		$ata16		Data16
			Column1 data	Column2 data	Column3 data	Column4 data			Column7 data			Column10 data	Data17	Data17	Data17	Data17	Data17	Data17		$ata17	$ata17	$ata17	Sample17
Sample18	AAAAACAC		Column1 data	Column2 data	Column3 data			Column6 data	$olumn7 data	Column8 data	Column9 data	$olumn10 data	Data18	Data18		$ata18	$ata18		Data18	Data18	$ata18		$ample18
Sample19	$AAAACAG	GTGCCAGCMGCCGCGGTAA		Column2 data	Column3 data	Column4 data	Column5 data	$olumn6 data	Column7 data	Column8 data	Column9 data		Data19	Data19		$ata19	Data19	Data19	Data19		Data19	Data19	$ample19
Sample20	AAAAACAT	$TGCCAGCMGCCGCGGTAA	Column1 data	Column2 data	Column3 data	Column4 data	Column5 data	Column6 data	Column7 data		Column9 data	Column10 data	Data20	$ata20	Data20	Data20	Data20	Data20	Data20	Data20	Data20		Sample20
	AAAAACCA	GTGCCAGCMGCCGCGGTAA	Column1 data		Column3 data	Column4 data	Column5 data	$olumn6 data	Column7 data	$olumn8 data	Column9 data		Data21	$ata21		Data21	Data21	Data21	$ata21	Data21		Data21	Sample21
Sample22	$AAAACCC	GTGCCAGCMGCCGCGGTAA	Column1 data	Column2 data	$olumn3 data	Column4 data		Column6 data	Column7 data	Column8 data	Column9 data		Data22	Data22	Data22	$ata22	Data22	Data22		Data22	Data22	Data22	Sample22
Sample23	AAAAACCG	GTGCCAGCMGCCGCGGTAA	Column1 data	Column2 data	$olumn3 data	Column4 data	Column5 data	Column6 data	Column7 data	Column8 data	Column9 data	Column10 data	Data23	$ata23	Data23	Data23		Data23	Data23	Data23	Data23	Data23
Sample24		$TGCCAGCMGCCGCGGTAA	Column1 data	Column2 data	Column3 data	Column4 data		Column6 data	Column7 data	Column8 data	Column9 data	Column10 data	Data24	$ata24	$ata24	Data24	Data24	Data24	Data24	Data24	Data24	Data24	Sample24
Sample25	AAAAACGA	GTGCCAGCMGCCGCGGTAA	Column1 data	Column2 data	Column3 data	Column4 data	Column5 data	$olumn6 data		$olumn8 data	Column9 data	Column10 data	Data25		Data25	Data25	Data25	Data25	Data25	$ata25	Data25	Data25	$ample25
Sample26		GTGCCAGCMGCCGCGGTAA	Column1 data	Column2 data	Column3 data	Column4 data	Column5 data	Column6 data	Column7 data			Column10 data	$ata26	Data26	Data26	$ata26	Data26	Data26		Data26	Data26	Data26	$ample26
Sample27	$AAAACGG	GTGCCAGCMGCCGCGGTAA	Column1 data	Column2 data	$olumn3 data	Column4 data	Column5 data	$olumn6 data	Column7 data		Column9 data		Data27	Data27	Data27	Data27	Data27	Data27	Data27	Data27	Data27	Data27	Sample27
Sample28	AAAAACGT	GTGCCAGCMGCCGCGGTAA			Column3 data	$olumn4 data	Column5 data	Column6 data	Column7 data	Column8 data	Column9 data	Column10 data	Data28	Data28	Data28	Data28	Data28	Data28	Data28	Data28		Data28	$ample28
Sample29	AAAAACTA	$TGCCAGCMGCCGCGGTAA	Column1 data	$olumn2 data	$olumn3 data	Column4 data	$olumn5 data	$olumn6 data	Column7 data	Column8 data	Column9 data		$ata29	Data29	Data29	Data29	Data29	Data29	Data29	Data29	Data29	Data29	$ample29
	AAAAACTC	GTGCCAGCMGCCGCGGTAA	Column1 data		Column3 data	$olumn4 data	Column5 data	Column6 data	Column7 data	Column8 data	Column9 data	Column10 data	$ata30	Data30	Data30	Data30		Data30	Data30	$ata30	Data30	Data30	Sample30
$ample31		GTGCCAGCMGCCGCGGTAA	Column1 data		Column3 data		Column5 data	$olumn6 data		Column8 data	Column9 data	Column10 data	Data31		Data31	Data31	$ata31	Data31	Data31		Data31	$ata31	Sample31
$ample32	AAAAACTT		Column1 data	Column2 data	Column3 data	$olumn4 data		Column6 data	Column7 data	Column8 data		$olumn10 data		Data32	Data32	Data32	Data32	Data32	Data32	Data32		Data32	Sample32
$ample33	AAAAAGAA		Column1 data		Column3 data	Column4 data	$olumn5 data	Column6 data	Column7 data	Column8 data	Column9 data	Column10 data	Data33	$ata33	Data33	Data33	Data33	Data33	Data33	Data33	Data33	Data33	Sample33
$ample34	AAAAAGAC	GTGCCAGCMGCCGCGGTAA	Column1 data	Column2 data	$olumn3 data	$olumn4 data	$olumn5 data	Column6 data	$olumn7 data		Column9 data	$olumn10 data	Data34	Data34	Data34		Data34	Data34	$ata34		Data34		Sample34
Sample35	AAAAAGAG	GTGCCAGCMGCCGCGGTAA	$olumn1 data	Column2 data	$olumn3 data	$olumn4 data	Column5 data	Column6 data			Column9 data	Column10 data	Data35	Data35	Data35	Data35		Data35	$ata35	Data35	Data35	Data35	Sample35
Sample36		GTGCCAGCMGCCGCGGTAA	Column1 data	Column2 data		Column4 data	Column5 data	Column6 data	Column7 data	Column8 data	Column9 data	Column10 data		Data36	$ata36	$ata36	Data36	$ata36	Data36	Data36	$ata36	$ata36	$ample36
$ample37	AAAAAGCA	GTGCCAGCMGCCGCGGTAA	Column1 data	Column2 data	Column3 data	$olumn4 data	Column5 data	Column6 data	Column7 data	Column8 data	Column9 data	Column10 data	Data37	Data37	Data37	Data37	Data37	Data37	Data37		Data37	Data37
	AAAAAGCC	GTGCCAGCMGCCGCGGTAA		Column2 data	$olumn3 data		Column5 data	$olumn6 data	Column7 data	Column8 data	Column9 data	Column10 data	Data38	Data38	$ata38		Data38	Data38	Data38			Data38	$ample38
	AAAAAGCG	GTGCCAGCMGCCGCGGTAA	Column1 data	$olumn2 data	Column3 data	Column4 data	Column5 data	Column6 data	$olumn7 data	Column8 data	Column9 data	Column10 data	Data39	Data39	Data39	Data39	Data39	Data39	Data39	Data39	Data39	Data39	Sample39
Sample40	AAAAAGCT	GTGCCAGCMGCCGCGGTAA	Column1 data	Column2 data	$olumn3 data	$olumn4 data	Column5 data	Column6 data		Column8 data		Column10 data	$ata40	Data40	$ata40	Data40	$ata40		$ata40	$ata40	Data40		Sample40
Sample41	AAAAAGGA	GTGCCAGCMGCCGCGGTAA	Column1 data			$olumn4 data	Column5 data	Column6 data	Column7 data	Column8 data	Column9 data		Data41	Data41	Data41	Data41	Data41	Data41	$ata41	Data41		Data41	Sample41
Sample42				$olumn2 data	Column3 data			$olumn6 data	$olumn7 data	Column8 data	Column9 data	Column10 data	Data42	Data42	Data42	Data42	$ata42	$ata42	Data42	Data42	Data42		$ample42
	AAAAAGGG	GTGCCAGCMGCCGCGGTAA	Column1 data	$olumn2 data	Column3 data	Column4 data	Column5 data	Column6 data	Column7 data	Column8 data	Column9 data	Column10 data	Data43	Data43	Data43		$ata43	Data43	Data43	Data43	Data43	Data43	Sample43
Sample44	AAAAAGGT		Column1 data	Column2 data	$olumn3 data	Column4 data	Column5 data	Column6 data	Column7 data		$olumn9 data	Column10 data	Data44	Data44	$ata44	Data44			Data44	Data44	Data44	Data44	Sample44
Sample45	AAAAAGTA	GTGCCAGCMGCCGCGGTAA	Column1 data	$olumn2 data	$olumn3 data		$olumn5 data	Column6 data		$olumn8 data		Column10 data	Data45	$ata45	Data45	$ata45		$ata45	Data45	Data45	Data45	Data45	Sample45
Sample46	AAAAAGTC		Column1 data	Column2 data		Column4 data	Column5 data	Column6 data	Column7 data			Column10 data	Data46	Data46	$ata46	Data46	$ata46	Data46	$ata46	Data46	Data46	Data46	$ample46
	AAAAAGTG		Column1 data	$olumn2 data	Column3 data	Column4 data	Column5 data	$olumn6 data	Column7 data		Column9 data	Column10 data	Data47		Data47	Data47		Data47	Data47	Data47	Data47	Data47	Sample47
		GTGCCAGCMGCCGCGGTAA	Column1 data		Column3 data	Column4 data	Column5 data	Column6 data	Column7 data	Column8 data		Column10 data	Data48	Data48	Data48		$ata48	Data48		Data48	Data48	Data48	$ample48
	AAAAATAA	GTGCCAGCMGCCGCGGTAA	$olumn1 data	Column2 data	Column3 data		$olumn5 data	$olumn6 data	Column7 data	Column8 data	Column9 data	Column10 data	Data49	Data49	Data49	$ata49	Data49	Data49		Data49	$ata49	Data49	$ample49
Sample50	AAAAATAC	GTGCCAGCMGCCGCGGTAA	$olumn1 data	Column2 data			Column5 data	Column6 data	$olumn7 data	Column8 data	Column9 data	Column10 data	Data50	Data50	Data50	$ata50	$ata50		Data50	Data50	Data50	Data50	Sample50
		GTGCCAGCMGCCGCGGTAA	$olumn1 data	$olumn2 data		Column4 data	Column5 data	Column6 data	Column7 data	$olumn8 data	Column9 data	Column10 data	Data51	$ata51	Data51		Data51	Data51	$ata51	Data51		$ata51
Sample52		GTGCCAGCMGCCGCGGTAA	Column1 data	Column2 data	$olumn3 data	Column4 data	Column5 data	Column6 data	Column7 data	Column8 data			Data52	Data52	$ata52	$ata52	Data52	Data52	$ata52	Data52	$ata52	$ata52	Sample52
Sample53	AAAAATCA	$TGCCAGCMGCCGCGGTAA	Column1 data	Column2 data	Column3 data	Column4 data	Column5 data	Column6 data	Column7 data				Data53	Data53	Data53	Data53	$ata53	Data53	Data53	Data53	$ata53	Data53	Sample53
	AAAAATCC					$olumn4 data	Column5 data	$olumn6 data	Column7 data	$olumn8 data	Column9 data	Column10 data	Data54	Data54	Data54	Data54	Data54	Data54	Data54				Sample54
Sample55	AAAAATCG		Column1 data	Column2 data	$olumn3 data	Column4 data	Column5 data	Column6 data	Column7 data		Column9 data	$olumn10 data	Data55	Data55	Data55	Data55	Data55		Data55	Data55	Data55	Data55	Sample55
Sample56	AAAAATCT	GTGCCAGCMGCCGCGGTAA	Column1 data	Column2 data	$olumn3 data	$olumn4 data	Column5 data	Column6 data	$olumn7 data	$olumn8 data	Column9 data	Column10 data	Data56		Data56	Data56		Data56	Data56	$ata56	Data56	$ata56	$ample56
Sample57	AAAAATGA	GTGCCAGCMGCCGCGGTAA	$olumn1 data	Column2 data		Column4 data	$olumn5 data	Column6 data		Column8 data	$olumn9 data	Column10 data		Data57	$ata57		$ata57	Data57		Data57	Data57	Data57	$ample57
$ample58	AAAAATGC	GTGCCAGCMGCCGCGGTAA	Column1 data		Column3 data	Column4 data	$olumn5 data	Column6 data	Column7 data	Column8 data	Column9 data	$olumn10 data	Data58	$ata58	$ata58	Data58	Data58	Data58	Data58	Data58	Data58	Data58	Sample58
Sample59	AAAAATGG	GTGCCAGCMGCCGCGGTAA	Column1 data	Column2 data	Column3 data		Column5 data	Column6 data	Column7 data	Column8 data			Data59	$ata59	Data59	Data59			Data59	Data59		Data59	Sample59
Sample60	AAAAATGT	GTGCCAGCMGCCGCGGTAA	Column1 data	Column2 data	Column3 data	$olumn4 data	Column5 data	Column6 data		Column8 data	Column9 data	Column10 data		Data60	Data60	Data60		$ata60	Data60	Data60	Data60	Data60	Sample60
Sample61	$AAAATTA	GTGCCAGCMGCCGCGGTAA	$olumn1 data	Column2 data		Column4 data	Column5 data	Column6 data	$olumn7 data			Column10 data	Data61	Data61	$ata61	Data61	Data61	$ata61	$ata61	Data61	Data61		Sample61
Sample62	$AAAATTC		$olumn1 data	Column2 data	Column3 data	Column4 data	Column5 data	Column6 data	Column7 data	Column8 data	Column9 data	Column10 data	Data62	Data62	Data62		Data62	Data62	Data62	Data62	Data62	Data62	Sample62
Sample63	$AAAATTG		Column1 data	Column2 data	Column3 data	Column4 data		Column6 data	$olumn7 data	Column8 data	Column9 data	Column10 data	Data63	Data63	Data63		Data63	$ata63	Data63	Data63	Data63	Data63	$ample63
		GTGCCAGCMGCCGCGGTAA		Column2 data	Column3 data	Column4 data	Column5 data	Column6 data		Column8 data				Data64	Data64	Data64	Data64	Data64	Data64		$ata64	$ata64	Sample64
Sample65				$olumn2 data	Column3 data	Column4 data		Column6 data	Column7 data	Column8 data	Column9 data	$olumn10 data	Data65	Data65	Data65	Data65	$ata65	Data65	Data65	Data65	Data65	$ata65	$ample65
$ample66	AAAACAAC		Column1 data	Column2 data	Column3 data		$olumn5 data		Column7 data	Column8 data	$olumn9 data	Column10 data	Data66	Data66		Data66	Data66	Data66			Data66	Data66	Sample66
Sample67	AAAACAAG	GTGCCAGCMGCCGCGGTAA	Column1 data	Column2 data	Column3 data	Column4 data	Column5 data	$olumn6 data	Column7 data	Column8 data	Column9 data	Column10 data	$ata67	Data67	Data67	Data67	Data67	Data67		$ata67	$ata67
Sample68	AAAACAAT		Column1 data	Column2 data	Column3 data	Column4 data	$olumn5 data	Column6 data	Column7 data		$olumn9 data	Column10 data			Data68	Data68	Data68	$ata68	Data68	$ata68	Data68	Data68	Sample68
Sample69		GTGCCAGCMGCCGCGGTAA	$olumn1 data	$olumn2 data	Column3 data		Column5 data	Column6 data	Column7 data	$olumn8 data	Column9 data	Column10 data	Data69		Data69	$ata69	Data69	$ata69	$ata69	Data69	Data69	Data69
Sample70	AAAACACC		Column1 data		Column3 data		$olumn5 data	Column6 data	Column7 data	Column8 data	Column9 data		Data70	Data70	Data70	Data70	$ata70	$ata70	Data70	$ata70	Data70	Data70	Sample70
$ample71		GTGCCAGCMGCCGCGGTAA	$olumn1 data		$olumn3 data	$olumn4 data	Column5 data	Column6 data	Column7 data	$olumn8 data	Column9 data	Column10 data	Data71	Data71	Data71	Data71	Data71	Data71	Data71	Data71	Data71	Data71	Sample71
Sample72	AAAACACT	$TGCCAGCMGCCGCGGTAA	Column1 data		$olumn3 data	Column4 data		Column6 data	Column7 data	$olumn8 data	Column9 data	$olumn10 data	Data72	$ata72	Data72	$ata72	Data72	$ata72	Data72	$ata72	$ata72	Data72	Sample72
Sample73	$AAACAGA		Column1 data	Column2 data	$olumn3 data	Column4 data	Column5 data	Column6 data	Column7 data	Column8 data	$olumn9 data	Column10 data		$ata73	Data73	Data73		Data73		Data73	Data73	Data73	Sample73
Sample74	$AAACAGC		Column1 data	$olumn2 data		Column4 data	Column5 data	Column6 data	Column7 data	Column8 data	Column9 data	Column10 data	Data74	Data74	Data74				$ata74	Data74	Data74	Data74	Sample74
	AAAACAGG		Column1 data	Column2 data	Column3 data	Column4 data	Column5 data		$olumn7 data	$olumn8 data	$olumn9 data	Column10 data	Data75		Data75	Data75	Data75	Data75	Data75	Data75	Data75	Data75	Sample75
Sample76	AAAACAGT	$TGCCAGCMGCCGCGGTAA	Column1 data	$olumn2 data		Column4 data	Column5 data	Column6 data	$olumn7 data	Column8 data	Column9 data				Data76	Data76	$ata76	Data76		Data76	$ata76	Data76	Sample76
Sample77	AAAACATA	GTGCCAGCMGCCGCGGTAA	$olumn1 data		Column3 data		Column5 data	Column6 data	Column7 data	Column8 data	Column9 data	Column10 data	Data77	Data77	Data77	Data77		Data77	Data77		Data77		Sample77
Sample78	$AAACATC	$TGCCAGCMGCCGCGGTAA	Column1 data	Column2 data	Column3 data	Column4 data	Column5 data	Column6 data	Column7 data		Column9 data		$ata78	Data78	Data78	Data78	Data78	Data78	Data78		Data78		Sample78
Sample79		GTGCCAGCMGCCGCGGTAA		Column2 data	Column3 data	Column4 data	Column5 data	Column6 data	Column7 data		Column9 data		Data79	Data79			Data79	Data79		Data79	Data79		$ample79
Sample80	AAAACATT	GTGCCAGCMGCCGCGGTAA			Column3 data	Column4 data	Column5 data			Column8 data		Column10 data	Data80	Data80		$ata80	Data80	Data80	Data80	Data80		Data80	Sample80
Sample81	AAAACCAA	GTGCCAGCMGCCGCGGTAA	Column1 data	Column2 data		$olumn4 data	Column5 data	Column6 data		Column8 data	$olumn9 data	Column10 data	Data81	$ata81	Data81	Data81		Data81	Data81	Data81		Data81	$ample81
Sample82	AAAACCAC	GTGCCAGCMGCCGCGGTAA	Column1 data	Column2 data	$olumn3 data	Column4 data	Column5 data	$olumn6 data		$olumn8 data	Column9 data	Column10 data	$ata82	$ata82	Data82	Data82		Data82	Data82	Data82	$ata82	Data82
$ample83	AAAACCAG		Column1 data	Column2 data	Column3 data	Column4 data	Column5 data	Column6 data	Column7 data	Column8 data	Column9 data	Column10 data	Data83	Data83		Data83	Data83	$ata83	$ata83	$ata83	Data83	Data83	$ample83
Sample84	AAAACCAT	GTGCCAGCMGCCGCGGTAA	$olumn1 data	Column2 data	Column3 data	$olumn4 data	Column5 data	Column6 data	$olumn7 data	Column8 data		Column10 data	Data84	Data84		Data84	Data84	Data84	Data84	Data84	$ata84	Data84	Sample84
Sample85		GTGCCAGCMGCCGCGGTAA	Column1 data	Column2 data	$olumn3 data	$olumn4 data	Column5 data			Column8 data	Column9 data	Column10 data	Data85	Data85	$ata85	$ata85	Data85	Data85	$ata85	Data85	$ata85	Data85
Sample86	AAAACCCC		Column1 data	$olumn2 data	Column3 data	$olumn4 data	Column5 data	Column6 data	Column7 data	$olumn8 data	Column9 data	Column10 data	Data86	Data86	Data86	Data86	Data86	Data86	Data86		$ata86		Sample86
Sample87		GTGCCAGCMGCCGCGGTAA	$olumn1 data	$olumn2 data	Column3 data	Column4 data	Column5 data	Column6 data	Column7 data	Column8 data	Column9 data	Column10 data	Data87	$ata87	$ata87		$ata87	Data87	Data87	Data87	$ata87	Data87	Sample87
Sample88	AAAACCCT	GTGCCAGCMGCCGCGGTAA		$olumn2 data	Column3 data	Column4 data	$olumn5 data	Column6 data	Column7 data		Column9 data			Data88	Data88	Data88	Data88	Data88	Data88		Data88	Data88
Sample89	AAAACCGA	GTGCCAGCMGCCGCGGTAA	$olumn1 data	Column2 data	$olumn3 data	$olumn4 data	$olumn5 data		Column7 data	Column8 data	$olumn9 data	$olumn10 data	Data89	Data89		Data89	Data89	Data89	Data89	Data89	Data89	Data89	Sample89
$ample90	AAAACCGC	GTGCCAGCMGCCGCGGTAA		Column2 data		Column4 data		Column6 data	$olumn7 data	Column8 data		Column10 data	Data90		Data90	$ata90	$ata90		Data90	Data90	Data90	Data90	Sample90
Sample91	AAAACCGG	GTGCCAGCMGCCGCGGTAA	Column1 data	Column2 data		Column4 data			Column7 data			Column10 data	$ata91	Data91	Data91	$ata91	Data91	Data91	Data91	$ata91	$ata91	Data91
Sample92	AAAACCGT	GTGCCAGCMGCCGCGGTAA	Column1 data	Column2 data	Column3 data	Column4 data	Column5 data	Column6 data	Column7 data	Column8 data	$olumn9 data	Column10 data	Data92		Data92	Data92		Data92	Data92	$ata92	Data92	Data92	Sample92
Sample93	$AAACCTA	$TGCCAGCMGCCGCGGTAA	Column1 data	Column2 data		Column4 data	Column5 data	Column6 data	$olumn7 data	Column8 data	Column9 data	Column10 data	$ata93		Data93	$ata93	$ata93	Data93	Data93	$ata93	Data93		Sample93
Sample94	AAAACCTC	$TGCCAGCMGCCGCGGTAA						$olumn6 data	$olumn7 data	Column8 data			Data94	Data94	Data94	Data94	$ata94	Data94		Data94		Data94	Sample94
Sample95	$AAACCTG	GTGCCAGCMGCCGCGGTAA	Column1 data		Column3 data	$olumn4 data	Column5 data	Column6 data		Column8 data		Column10 data	$ata95	$ata95	Data95	Data95	Data95	$ata95	$ata95	Data95	Data95	Data95	Sample95
$ample96	$AAACCTT	GTGCCAGCMGCCGCGGTAA	Column1 data	$olumn2 data	$olumn3 data	Column4 data	Column5 data	$olumn6 data	Column7 data	Column8 data		Column10 data	Data96	Data96	Data96	Data96	$ata96	Data96	Data96	Data96	Data96	Data96	Sample96
Sample97	AAAACGAA	GTGCCAGCMGCCGCGGTAA	Column1 data		Column3 data	Column4 data	Column5 data	Column6 data	Column7 data	Column8 data			Data97	Data97	Data97	Data97	Data97	Data97	Data97	$ata97	Data97	Data97	Sample97
Sample98	AAAACGAC	$TGCCAGCMGCCGCGGTAA	Column1 data	Column2 data	Column3 data		Column5 data	Column6 data	Column7 data	Column8 data	Column9 data	Column10 data	Data98	Data98		Data98	Data98	Data98		$ata98	Data98		$ample98
Sample99		GTGCCAGCMGCCGCGGTAA	Column1 data		Column3 data	Column4 data	Column5 data	$olumn6 data	Column7 data	$olumn8 data	Column9 data		Data99	Data99		Data99	Data99	Data99	Data99	Data99	Data99	Data99	Sample99

## Sheet: 1000x24, 0% errors
#SampleID	BarcodeSequence	LinkerPrimerSequence	Column1	Column2	Column3	Column4	Column5	Column6	Column7	Column8	Column9	Column10	Column11	Column12	Column13	Column14	Column15	Column16	Column17	Column18	Column19	Column20	Description
Sample1	AAAAAAAA	GTGCCAGCMGCCGCGGTAA	Column1 data	Column2 data	Column3 data	Column4 data	Column5 data	Column6 data	Column7 data	Column8 data	Column9 data	Column10 data	Data1	Data1	Data1	Data1	Data1	Data1	Data1	Data1	Data1	Data1	Sample1
Sample2	AAAAAAAC	GTGCCAGCMGCCGCGGTAA	Column1 data	Column2 data	Column3 data	Column4 data	Column5 data	Column6 data	Column7 data	Column8 data	Column9 data	Column10 data	Data2	Data2	Data2	Data2	Data2	Data2	Data2	Data2	Data2	Data2	Sample2
Sample3	AAAAAAAG	GTGCCAGCMGCCGCGGTAA	Column1 data	Column2 data	Column3 data	Column4 data	Column5 data	Column6 data	Column7 data	Column8 data	Column9 data	Column10 data	Data3	Data3	Data3	Data3	Data3	Data3	Data3	Data3	Data3	Data3	Sample3
Sample4	AAAAAAAT	GTGCCAGCMGCCGCGGTAA	Column1 data	Column2 data	Column3 data	Column4 data	Column5 data	Column6 data	Column7 data	Column8 data	Column9 data	Column10 data	Data4	Data4	Data4	Data4	Data4	Data4	Data4	Data4	Data4	Data4	Sample4
Sample5	AAAAAACA	GTGCCAGCMGCCGCGGTAA	Column1 data	Column2 data	Column3 data	Column4 data	Column5 data	Column6 data	Column7 data	Column8 data	Column9 data	Column10 data	Data5	Data5	Data5	Data5	Data5	Data5	Data5	Data5	Data5	Data5	Sample5
Sample6	AAAAAACC	GTGCCAGCMGCCGCGGTAA	Column1 data	Column2 data	Column3 data	Column4 data	Column5 data	Column6 data	Column7 data	Column8 data	Column9 data	Column10 data	Data6	Data6	Data6	Data6	Data6	Data6	Data6	Data6	Data6	Data6	Sample6
Sample7	AAAAAACG	GTGCCAGCMGCCGCGGTAA	Column1 data	Column2 data	Column3 data	Column4 data	Column5 data	Column6 data	Column7 data	Column8 data	Column9 data	Column10 data	Data7	Data7	Data7	Data7	Data7	Data7	Data7	Data7	Data7	Data7	Sample7
Sample8	AAAAAACT	GTGCCAGCMGCCGCGGTAA	Column1 data	Column2 data	Column3 data	Column4 data	Column5 data	Column6 data	Column7 data	Column8 data	Column9 data	Column10 data	Data8	Data8	Data8	Data8	Data8	Data8	Data8	Data8	Data8	Data8	Sample8
Sample9	AAAAAAGA	GTGCCAGCMGCCGCGGTAA	Column1 data	Column2 data	Column3 data	Column4 data	Column5 data	Column6 data	Column7 data	Column8 data	Column9 data	Column10 data	Data9	Data9	Data9	Data9	Data9	Data9	Data9	Data9	Data9	Data9	Sample9
Sample10	AAAAAAGC	GTGCCAGCMGCCGCGGTAA	Column1 data	Column2 data	Column3 data	Column4 data	Column5 data	Column6 data	Column7 data	Column8 data	Column9 data	Column10 data	Data10	Data10	Data10	Data10	Data10	Data10	Data10	Data10	Data10	Data10	Sample10
Sample11	AAAAAAGG	GTGCCAGCMGCCGCGGTAA	Column1 data	Column2 data	Column3 data	Column4 data	Column5 data	Column6 data	Column7 data	Column8 data	Column9 data	Column10 data	Data11	Data11	Data11	Data11	Data11	Data11	Data11	Data11	Data11	Data11	Sample11
Sample12	AAAAAAGT	GTGCCAGCMGCCGCGGTAA	Column1 data	Column2 data	Column3 data	Column4 data	Column5 data	Column6 data	Column7 data	Column8 data	Column9 data	Column10 data	Data12	Data12	Data12	Data12	Data12	Data12	Data12	Data12	Data12	Data12	Sample12
Sample13	AAAAAATA	GTGCCAGCMGCCGCGGTAA	Column1 data	Column2 data	Column3 data	Column4 data	Column5 data	Column6 data	Column7 data	Column8 data	Column9 data	Column10 data	Data13	Data13	Data13	Data13	Data13	Data13	Data13	Data13	Data13	Data13	Sample13
Sample14	AAAAAATC	GTGCCAGCMGCCGCGGTAA	Column1 data	Column2 data	Column3 data	Column4 data	Column5 data	Column6 data	Column7 data	Column8 data	Column9 data	Column10 data	Data14	Data14	Data14	Data14	Data14	Data14	Data14	Data14	Data14	Data14	Sample14
Sample15	AAAAAATG	GTGCCAGCMGCCGCGGTAA	Column1 data	Column2 data	Column3 data	Column4 data	Column5 data	Column6 data	Column7 data	Column8 data	Column9 data	Column10 data	Data15	Data15	Data15	Data15	Data15	Data15	Data15	Data15	Data15	Data15	Sample15
Sample16	AAAAAATT	GTGCCAGCMGCCGCGGTAA	Column1 data	Column2 data	Column3 data	Column4 data	Column5 data	Column6 data	Column7 data	Column8 data	Column9 data	Column10 data	Data16	Data16	Data16	Data16	Data16	Data16	Data16	Data16	Data16	Data16	Sample16
Sample17	AAAAACAA	GTGCCAGCMGCCGCGGTAA	Column1 data	Column2 data	Column3 data	Column4 data	Column5 data	Column6 data	Column7 data	Column8 data	Column9 data	Column10 data	Data17	Data17	Data17	Data17	Data17	Data17	Data17	Data17	Data17	Data17	Sample17
Sample18	AAAAACAC	GTGCCAGCMGCCGCGGTAA	Column1 data	Column2 data	Column3 data	Column4 data	Column5 data	Column6 data	Column7 data	Column8 data	Column9 data	Column10 data	Data18	Data18	Data18	Data18	Data18	Data18	Data18	Data18	Data18	Data18	Sample18
Sample19	AAAAACAG	GTGCCAGCMGCCGCGGTAA	Column1 data	Column2 data	Column3 data	Column4 data	Column5 data	Column6 data	Column7 data	Column8 data	Column9 data	Column10 data	Data19	Data19	Data19	Data19	Data19	Data19	Data19	Data19	Data19	Data19	Sample19
Sample20	AAAAACAT	GTGCCAGCMGCCGCGGTAA	Column1 data	Column2 data	Column3 data	Column4 data	Column5 data	Column6 data	Column7 data	Column8 data	Column9 data	Column10 data	Data20	Data20	Data20	Data20	Data20	Data20	Data20	Data20	Data20	Data20	Sample20
Sample21	AAAAACCA	GTGCCAGCMGCCGCGGTAA	Column1 data	Column2 data	Column3 data	Column4 data	Column5 data	Column6 data	Column7 data	Column8 data	Column9 data	Column10 data	Data21	Data21	Data21	Data21	Data21	Data21	Data21	Data21	Data21	Data21	Sample21
Sample22	AAAAACCC	GTGCCAGCMGCCGCGGTAA	Column1 data	Column2 data	Column3 data	Column4 data	Column5 data	Column6 data	Column7 data	Column8 data	Column9 data	Column10 data	Data22	Data22	Data22	Data22	Data22	Data22	Data22	Data22	Data22	Data22	Sample22
Sample23	AAAAACCG	GTGCCAGCMGCCGCGGTAA	Column1 data	Column2 data	Column3 data	Column4 data	Column5 data	Column6 data	Column7 data	Column8 data	Column9 data	Column10 data	Data23	Data23	Data23	Data23	Data23	Data23	Data23	Data23	Data23	Data23	Sample23
Sample24	AAAAACCT	GTGCCAGCMGCCGCGGTAA	Column1 data	Column2 data	Column3 data	Column4 data	Column5 data	Column6 data	Column7 data	Column8 data	Column9 data	Column10 data	Data24	Data24	Data24	Data24	Data24	Data24	Data24	Data24	Data24	Data24	Sample24
Sample25	AAAAACGA	GTGCCAGCMGCCGCGGTAA	Column1 data	Column2 data	Column3 data	Column4 data	Column5 data	Column6 data	Column7 data	Column8 data	Column9 data	Column10 data	Data25	Data25	Data25	Data25	Data25	Data25	Data25	Data25	Data25	Data25	Sample25
Sample26	AAAAACGC	GTGCCAGCMGCCGCGGTAA	Column1 data	Column2 data	Column3 data	Column4 data	Column5 data	Column6 data	Column7 data	Column8 data	Column9 data	Column10 data	Data26	Data26	Data26	Data26	Data26	Data26	Data26	Data26	Data26	Data26	Sample26
Sample27	AAAAACGG	GTGCCAGCMGCCGCGGTAA	Column1 data	Column2 data	Column3 data	Column4 data	Column5 data	Column6 data	Column7 data	Column8 data	Column9 data	Column10 data	Data27	Data27	Data27	Data27	Data27	Data27	Data27	Data27	Data27	Data27	Sample27
Sample28	AAAAACGT	GTGCCAGCMGCCGCGGTAA	Column1 data	Column2 data	Column3 data	Column4 data	Column5 data	Column6 data	Column7 data	Column8 data	Column9 data	Column10 data	Data28	Data28	Data28	Data28	Data28	Data28	Data28	Data28	Data28	Data28	Sample28
Sample29	AAAAACTA	GTGCCAGCMGCCGCGGTAA	Column1 data	Column2 data	Column3 data	Column4 data	Column5 data	Column6 data	Column7 data	Column8 data	Column9 data	Column10 data	Data29	Data29	Data29	Data29	Data29	Data29	Data29	Data29	Data29	Data29	Sample29
Sample30	AAAAACTC	GTGCCAGCMGCCGCGGTAA	Column1 data	Column2 data	Column3 data	Column4 data	Column5 data	Column6 data	Column7 data	Column8 data	Column9 data	Column10 data	Data30	Data30	Data30	Data30	Data30	Data30	Data30	Data30	Data30	Data30	Sample30
Sample31	AAAAACTG	GTGCCAGCMGCCGCGGTAA	Column1 data	Column2 data	Column3 data	Column4 data	Column5 data	Column6 data	Column7 data	Column8 data	Column9 data	Column10 data	Data31	Data31	Data31	Data31	Data31	Data31	Data31	Data31	Data31	Data31	Sample31
Sample32	AAAAACTT	GTGCCAGCMGCCGCGGTAA	Column1 data	Column2 data	Column3 data	Column4 data	Column5 data	Column6 data	Column7 data	Column8 data	Column9 data	Column10 data	Data32	Data32	Data32	Data32	Data32	Data32	Data32	Data32	Data32	Data32	Sample32
Sample33	AAAAAGAA	GTGCCAGCMGCCGCGGTAA	Column1 data	Column2 data	Column3 data	Column4 data	Column5 data	Column6 data	Column7 data	Column8 data	Column9 data	Column10 data	Data33	Data33	Data33	Data33	Data33	Data33	Data33	Data33	Data33	Data33	Sample33
Sample34	AAAAAGAC	GTGCCAGCMGCCGCGGTAA	Column1 data	Column2 data	Column3 data	Column4 data	Column5 data	Column6 data	Column7 data	Column8 data	Column9 data	Column10 data	Data34	Data34	Data34	Data34	Data34	Data34	Data34	Data34	Data34	Data34	Sample34
Sample35	AAAAAGAG	GTGCCAGCMGCCGCGGTAA	Column1 data	Column2 data	Column3 data	Column4 data	Column5 data	Column6 data	Column7 data	Column8 data	Column9 data	Column10 data	Data35	Data35	Data35	Data35	Data35	Data35	Data35	Data35	Data35	Data35	Sample35
Sample36	AAAAAGAT	GTGCCAGCMGCCGCGGTAA	Column1 data	Column2 data	Column3 data	Column4 data	Column5 data	Column6 data	Column7 data	Column8 data	Column9 data	Column10 data	Data36	Data36	Data36	Data36	Data36	Data36	Data36	Data36	Data36	Data36	Sample36
Sample37	AAAAAGCA	GTGCCAGCMGCCGCGGTAA	Column1 data	Column2 data	Column3 data	Column4 data	Column5 data	Column6 data	Column7 data	Column8 data	Column9 data	Column10 data	Data37	Data37	Data37	Data37	Data37	Data37	Data37	Data37	Data37	Data37	Sample37
Sample38	AAAAAGCC	GTGCCAGCMGCCGCGGTAA	Column1 data	Column2 data	Column3 data	Column4 data	Column5 data	Column6 data	Column7 data	Column8 data	Column9 data	Column10 data	Data38	Data38	Data38	Data38	Data38	Data38	Data38	Data38	Data38	Data38	Sample38
Sample39	AAAAAGCG	GTGCCAGCMGCCGCGGTAA	Column1 data	Column2 data	Column3 data	Column4 data	Column5 data	Column6 data	Column7 data	Column8 data	Column9 data	Column10 data	Data39	Data39	Data39	Data39	Data39	Data39	Data39	Data39	Data39	Data39	Sample39
Sample40	AAAAAGCT	GTGCCAGCMGCCGCGGTAA	Column1 data	Column2 data	Column3 data	Column4 data	Column5 data	Column6 data	Column7 data	Column8 data	Column9 data	Column10 data	Data40	Data40	Data40	Data40	Data40	Data40	Data40	Data40	Data40	Data40	Sample40
Sample41	AAAAAGGA	GTGCCAGCMGCCGCGGTAA	Column1 data	Column2 data	Column3 data	Column4 data	Column5 data	Column6 data	Column7 data	Column8 data	Column9 data	Column10 data	Data41	Data41	Data41	Data41	Data41	Data41	Data41	Data41	Data41	Data41	Sample41
Sample42	AAAAAGGC	GTGCCAGCMGCCGCGGTAA	Column1 data	Column2 data	Column3 data	Column4 data	Column5 data	Column6 data	Column7 data	Column8 data	Column9 data	Column10 data	Data42	Data42	Data42	Data42	Data42	Data42	Data42	Data42	Data42	Data42	Sample42
Sample43	AAAAAGGG	GTGCCAGCMGCCGCGGTAA	Column1 data	Column2 data	Column3 data	Column4 data	Column5 data	Column6 data	Column7 data	Column8 data	Column9 data	Column10 data	Data43	Data43	Data43	Data43	Data43	Data43	Data43	Data43	Data43	Data43	Sample43
Sample44	AAAAAGGT	GTGCCAGCMGCCGCGGTAA	Column1 data	Column2 data	Column3 data	Column4 data	Column5 data	Column6 data	Column7 data	Column8 data	Column9 data	Column10 data	Data44	Data44	Data44	Data44	Data44	Data44	Data44	Data44	Data44	Data44	Sample44
Sample45	AAAAAGTA	GTGCCAGCMGCCGCGGTAA	Column1 data	Column2 data	Column3 data	Column4 data	Column5 data	Column6 data	Column7 data	Column8 data	Column9 data	Column10 data	Data45	Data45	Data45	Data45	Data45	Data45	Data45	Data45	Data45	Data45	Sample45
Sample46	AAAAAGTC	GTGCCAGCMGCCGCGGTAA	Column1 data	Column2 data	Column3 data	Column4 data	Column5 data	Column6 data	Column7 data	Column8 data	Column9 data	Column10 data	Data46	Data46	Data46	Data46	Data46	Data46	Data46	Data46	Data46	Data46	Sample46
Sample47	AAAAAGTG	GTGCCAGCMGCCGCGGTAA	Column1 data	Column2 data	Column3 data	Column4 data	Column5 data	Column6 data	Column7 data	Column8 data	Column9 data	Column10 data	Data47	Data47	Data47	Data47	Data47	Data47	Data47	Data47	Data47	Data47	Sample47
Sample48	AAAAAGTT	GTGCCAGCMGCCGCGGTAA	Column1 data	Column2 data	Column3 data	Column4 data	Column5 data	Column6 data	Column7 data	Column8 data	Column9 data	Column10 data	Data48	Data48	Data48	Data48	Data48	Data48	Data48	Data48	Data48	Data48	Sample48
Sample49	AAAAATAA	GTGCCAGCMGCCGCGGTAA	Column1 data	Column2 data	Column3 data	Column4 data	Column5 data	Column6 data	Column7 data	Column8 data	Column9 data	Column10 data	Data49	Data49	Data49	Data49	Data49	Data49	Data49	Data49	Data49	Data49	Sample49
Sample50	AAAAATAC	GTGCCAGCMGCCGCGGTAA	Column1 data	Column2 data	Column3 data	Column4 data	Column5 data	Column6 data	Column7 data	Column8 data	Column9 data	Column10 data	Data50	Data50	Data50	Data50	Data50	Data50	Data50	Data50	Data50	Data50	Sample50
Sample51	AAAAATAG	GTGCCAGCMGCCGCGGTAA	Column1 data	Column2 data	Column3 data	Column4 data	Column5 data	Column6 data	Column7 data	Column8 data	Column9 data	Column10 data	Data51	Data51	Data51	Data51	Data51	Data51	Data51	Data51	Data51	Data51	Sample51
Sample52	AAAAATAT	GTGCCAGCMGCCGCGGTAA	Column1 data	Column2 data	Column3 data	Column4 data	Column5 data	Column6 data	Column7 data	Column8 data	Column9 data	Column10 data	Data52	Data52	Data52	Data52	Data52	Data52	Data52	Data52	Data52	Data52	Sample52
Sample53	AAAAATCA	GTGCCAGCMGCCGCGGTAA	Column1 data	Column2 data	Column3 data	Column4 data	Column5 data	Column6 data	Column7 data	Column8 data	Column9 data	Column10 data	Data53	Data53	Data53	Data53	Data53	Data53	Data53	Data53	Data53	Data53	Sample53
Sample54	AAAAATCC	GTGCCAGCMGCCGCGGTAA	Column1 data	Column2 data	Column3 data	Column4 data	Column5 data	Column6 data	Column7 data	Column8 data	Column9 data	Column10 data	Data54	Data54	Data54	Data54	Data54	Data54	Data54	Data54	Data54	Data54	Sample54
Sample55	AAAAATCG	GTGCCAGCMGCCGCGGTAA	Column1 data	Column2 data	Column3 data	Column4 data	Column5 data	Column6 data	Column7 data	Column8 data	Column9 data	Column10 data	Data55	Data55	Data55	Data55	Data55	Data55	Data55	Data55	Data55	Data55	Sample55
Sample56	AAAAATCT	GTGCCAGCMGCCGCGGTAA	Column1 data	Column2 data	Column3 data	Column4 data	Column5 data	Column6 data	Column7 data	Column8 data	Column9 data	Column10 data	Data56	Data56	Data56	Data56	Data56	Data56	Data56	Data56	Data56	Data56	Sample56
Sample57	AAAAATGA	GTGCCAGCMGCCGCGGTAA	Column1 data	Column2 data	Column3 data	Column4 data	Column5 data	Column6 data	Column7 data	Column8 data	Column9 data	Column10 data	Data57	Data57	Data57	Data57	Data57	Data57	Data57	Data57	Data57	Data57	Sample57
Sample58	AAAAATGC	GTGCCAGCMGCCGCGGTAA	Column1 data	Column2 data	Column3 data	Column4 data	Column5 data	Column6 data	Column7 data	Column8 data	Column9 data	Column10 data	Data58	Data58	Data58	Data58	Data58	Data58	Data58	Data58	Data58	Data58	Sample58
Sample59	AAAAATGG	GTGCCAGCMGCCGCGGTAA	Column1 data	Column2 data	Column3 data	Column4 data	Column5 data	Column6 data	Column7 data	Column8 data	Column9 data	Column10 data	Data59	Data59	Data59	Data59	Data59	Data59	Data59	Data59	Data59	Data59	Sample59
Sample60	AAAAATGT	GTGCCAGCMGCCGCGGTAA	Column1 data	Column2 data	Column3 data	Column4 data	Column5 data	Column6 data	Column7 data	Column8 data	Column9 data	Column10 data	Data60	Data60	Data60	Data60	Data60	Data60	Data60	Data60	Data60	Data60	Sample60
Sample61	AAAAATTA	GTGCCAGCMGCCGCGGTAA	Column1 data	Column2 data	Column3 data	Column4 data	Column5 data	Column6 data	Column7 data	Column8 data	Column9 data	Column10 data	Data61	Data61	Data61	Data61	Data61	Data61	Data61	Data61	Data61	Data61	Sample61
Sample62	AAAAATTC	GTGCCAGCMGCCGCGGTAA	Column1 data	Column2 data	Column3 data	Column4 data	Column5 data	Column6 data	Column7 data	Column8 data	Column9 data	Column10 data	Data62	Data62	Data62	Data62	Data62	Data62	Data62	Data62	Data62	Data62	Sample62
Sample63	AAAAATTG	GTGCCAGCMGCCGCGGTAA	Column1 data	Column2 data	Column3 data	Column4 data	Column5 data	Column6 data	Column7 data	Column8 data	Column9 data	Column10 data	Data63	Data63	Data63	Data63	Data63	Data63	Data63	Data63	Data63	Data63	Sample63
Sample64	AAAAATTT	GTGCCAGCMGCCGCGGTAA	Column1 data	Column2 data	Column3 data	Column4 data	Column5 data	Column6 data	Column7 data	Column8 data	Column9 data	Column10 data	Data64	Data64	Data64	Data64	Data64	Data64	Data64	Data64	Data64	Data64	Sample64
Sample65	AAAACAAA	GTGCCAGCMGCCGCGGTAA	Column1 data	Column2 data	Column3 data	Column4 data	Column5 data	Column6 data	Column7 data	Column8 data	Column9 data	Column10 data	Data65	Data65	Data65	Data65	Data65	Data65	Data65	Data65	Data65	Data65	Sample65
Sample66	AAAACAAC	GTGCCAGCMGCCGCGGTAA	Column1 data	Column2 data	Column3 data	Column4 data	Column5 data	Column6 data	Column7 data	Column8 data	Column9 data	Column10 data	Data66	Data66	Data66	Data66	Data66	Data66	Data66	Data66	Data66	Data66	Sample66
Sample67	AAAACAAG	GTGCCAGCMGCCGCGGTAA	Column1 data	Column2 data	Column3 data	Column4 data	Column5 data	Column6 data	Column7 data	Column8 data	Column9 data	Column10 data	Data67	Data67	Data67	Data67	Data67	Data67	Data67	Data67	Data67	Data67	Sample67
Sample68	AAAACAAT	GTGCCAGCMGCCGCGGTAA	Column1 data	Column2 data	Column3 data	Column4 data	Column5 data	Column6 data	Column7 data	Column8 data	Column9 data	Column10 data	Data68	Data68	Data68	Data68	Data68	Data68	Data68	Data68	Data68	Data68	Sample68
Sample69	AAAACACA	GTGCCAGCMGCCGCGGTAA	Column1 data	Column2 data	Column3 data	Column4 data	Column5 data	Column6 data	Column7 data	Column8 data	Column9 data	Column10 data	Data69	Data69	Data69	Data69	Data69	Data69	Data69	Data69	Data69	Data69	Sample69
Sample70	AAAACACC	GTGCCAGCMGCCGCGGTAA	Column1 data	Column2 data	Column3 data	Column4 data	Column5 data	Column6 data	Column7 data	Column8 data	Column9 data	Column10 data	Data70	Data70	Data70	Data70	Data70	Data70	Data70	Data70	Data70	Data70	Sample70
Sample71	AAAACACG	GTGCCAGCMGCCGCGGTAA	Column1 data	Column2 data	Column3 data	Column4 data	Column5 data	Column6 data	Column7 data	Column8 data	Column9 data	Column10 data	Data71	Data71	Data71	Data71	Data71	Data71	Data71	Data71	Data71	Data71	Sample71
Sample72	AAAACACT	GTGCCAGCMGCCGCGGTAA	Column1 data	Column2 data	Column3 data	Column4 data	Column5 data	Column6 data	Column7 data	Column8 data	Column9 data	Column10 data	Data72	Data72	Data72	Data72	Data72	Data72	Data72	Data72	Data72	Data72	Sample72
Sample73	AAAACAGA	GTGCCAGCMGCCGCGGTAA	Column1 data	Column2 data	Column3 data	Column4 data	Column5 data	Column6 data	Column7 data	Column8 data	Column9 data	Column10 data	Data73	Data73	Data73	Data73	Data73	Data73	Data73	Data73	Data73	Data73	Sample73
Sample74	AAAACAGC	GTGCCAGCMGCCGCGGTAA	Column1 data	Column2 data	Column3 data	Column4 data	Column5 data	Column6 data	Column7 data	Column8 data	Column9 data	Column10 data	Data74	Data74	Data74	Data74	Data74	Data74	Data74	Data74	Data74	Data74	Sample74
Sample75	AAAACAGG	GTGCCAGCMGCCGCGGTAA	Column1 data	Column2 data	Column3 data	Column4 data	Column5 data	Column6 data	Column7 data	Column8 data	Column9 data	Column10 data	Data75	Data75	Data75	Data75	Data75	Data75	Data75	Data75	Data75	Data75	Sample75
Sample76	AAAACAGT	GTGCCAGCMGCCGCGGTAA	Column1 data	Column2 data	Column3 data	Column4 data	Column5 data	Column6 data	Column7 data	Column8 data	Column9 data	Column10 data	Data76	Data76	Data76	Data76	Data76	Data76	Data76	Data76	Data76	Data76	Sample76
Sample77	AAAACATA	GTGCCAGCMGCCGCGGTAA	Column1 data	Column2 data	Column3 data	Column4 data	Column5 data	Column6 data	Column7 data	Column8 data	Column9 data	Column10 data	Data77	Data77	Data77	Data77	Data77	Data77	Data77	Data77	Data77	Data77	Sample77
Sample78	AAAACATC	GTGCCAGCMGCCGCGGTAA	Column1 data	Column2 data	Column3 data	Column4 data	Column5 data	Column6 data	Column7 data	Column8 data	Column9 data	Column10 data	Data78	Data78	Data78	Data78	Data78	Data78	Data78	Data78	Data78	Data78	Sample78
Sample79	AAAACATG	GTGCCAGCMGCCGCGGTAA	Column1 data	Column2 data	Column3 data	Column4 data	Column5 data	Column6 data	Column7 data	Column8 data	Column9 data	Column10 data	Data79	Data79	Data79	Data79	Data79	Data79	Data79	Data79	Data79	Data79	Sample79
Sample80	AAAACATT	GTGCCAGCMGCCGCGGTAA	Column1 data	Column2 data	Column3 data	Column4 data	Column5 data	Column6 data	Column7 data	Column8 data	Column9 data	Column10 data	Data80	Data80	Data80	Data80	Data80	Data80	Data80	Data80	Data80	Data80	Sample80
Sample81	AAAACCAA	GTGCCAGCMGCCGCGGTAA	Column1 data	Column2 data	Column3 data	Column4 data	Column5 data	Column6 data	Column7 data	Column8 data	Column9 data	Column10 data	Data81	Data81	Data81	Data81	Data81	Data81	Data81	Data81	Data81	Data81	Sample81
Sample82	AAAACCAC	GTGCCAGCMGCCGCGGTAA	Column1 data	Column2 data	Column3 data	Column4 data	Column5 data	Column6 data	Column7 data	Column8 data	Column9 data	Column10 data	Data82	Data82	Data82	Data82	Data82	Data82	Data82	Data82	Data82	Data82	Sample82
Sample83	AAAACCAG	GTGCCAGCMGCCGCGGTAA	Column1 data	Column2 data	Column3 data	Column4 data	Column5 data	Column6 data	Column7 data	Column8 data	Column9 data	Column10 data	Data83	Data83	Data83	Data83	Data83	Data83	Data83	Data83	Data83	Data83	Sample83
Sample84	AAAACCAT	GTGCCAGCMGCCGCGGTAA	Column1 data	Column2 data	Column3 data	Column4 data	Column5 data	Column6 data	Column7 data	Column8 data	Column9 data	Column10 data	Data84	Data84	Data84	Data84	Data84	Data84	Data84	Data84	Data84	Data84	Sample84
Sample85	AAAACCCA	GTGCCAGCMGCCGCGGTAA	Column1 data	Column2 data	Column3 data	Column4 data	Column5 data	Column6 data	Column7 data	Column8 data	Column9 data	Column10 data	Data85	Data85	Data85	Data85	Data85	Data85	Data85	Data85	Data85	Data85	Sample85
Sample86	AAAACCCC	GTGCCAGCMGCCGCGGTAA	Column1 data	Column2 data	Column3 data	Column4 data	Column5 data	Column6 data	Column7 data	Column8 data	Column9 data	Column10 data	Data86	Data86	Data86	Data86	Data86	Data86	Data86	Data86	Data86	Data86	Sample86
Sample87	AAAACCCG	GTGCCAGCMGCCGCGGTAA	Column1 data	Column2 data	Column3 data	Column4 data	Column5 data	Column6 data	Column7 data	Column8 data	Column9 data	Column10 data	Data87	Data87	Data87	Data87	Data87	Data87	Data87	Data87	Data87	Data87	Sample87
Sample88	AAAACCCT	GTGCCAGCMGCCGCGGTAA	Column1 data	Column2 data	Column3 data	Column4 data	Column5 data	Column6 data	Column7 data	Column8 data	Column9 data	Column10 data	Data88	Data88	Data88	Data88	Data88	Data88	Data88	Data88	Data88	Data88	Sample88
Sample89	AAAACCGA	GTGCCAGCMGCCGCGGTAA	Column1 data	Column2 data	Column3 data	Column4 data	Column5 data	Column6 data	Column7 data	Column8 data	Column9 data	Column10 data	Data89	Data89	Data89	Data89	Data89	Data89	Data89	Data89	Data89	Data89	Sample89
Sample90	AAAACCGC	GTGCCAGCMGCCGCGGTAA	Column1 data	Column2 data	Column3 data	Column4 data	Column5 data	Column6 data	Column7 data	Column8 data	Column9 data	Column10 data	Data90	Data90	Data90	Data90	Data90	Data90	Data90	Data90	Data90	Data90	Sample90
Sample91	AAAACCGG	GTGCCAGCMGCCGCGGTAA	Column1 data	Column2 data	Column3 data	Column4 data	Column5 data	Column6 data	Column7 data	Column8 data	Column9 data	Column10 data	Data91	Data91	Data91	Data91	Data91	Data91	Data91	Data91	Data91	Data91	Sample91
Sample92	AAAACCGT	GTGCCAGCMGCCGCGGTAA	Column1 data	Column2 data	Column3 data	Column4 data	Column5 data	Column6 data	Column7 data	Column8 data	Column9 data	Column10 data	Data92	Data92	Data92	Data92	Data92	Data92	Data92	Data92	Data92	Data92	Sample92
Sample93	AAAACCTA	GTGCCAGCMGCCGCGGTAA	Column1 data	Column2 data	Column3 data	Column4 data	Column5 data	Column6 data	Column7 data	Column8 data	Column9 data	Column10 data	Data93	Data93	Data93	Data93	Data93	Data93	Data93	Data93	Data93	Data93	Sample93
Sample94	AAAACCTC	GTGCCAGCMGCCGCGGTAA	Column1 data	Column2 data	Column3 data	Column4 data	Column5 data	Column6 data	Column7 data	Column8 data	Column9 data	Column10 data	Data94	Data94	Data94	Data94	Data94	Data94	Data94	Data94	Data94	Data94	Sample94
Sample95	AAAACCTG	GTGCCAGCMGCCGCGGTAA	Column1 data	Column2 data	Column3 data	Column4 data	Column5 data	Column6 data	Column7 data	Column8 data	Column9 data	Column10 data	Data95	Data95	Data95	Data95	Data95	Data95	Data95	Data95	Data95	Data95	Sample95
Sample96	AAAACCTT	GTGCCAGCMGCCGCGGTAA	Column1 data	Column2 data	Column3 data	Column4 data	Column5 data	Column6 data	Column7 data	Column8 data	Column9 data	Column10 data	Data96	Data96	Data96	Data96	Data96	Data96	Data96	Data96	Data96	Data96	Sample96
Sample97	AAAACGAA	GTGCCAGCMGCCGCGGTAA	Column1 data	Column2 data	Column3 data	Column4 data	Column5 data	Column6 data	Column7 data	Column8 data	Column9 data	Column10 data	Data97	Data97	Data97	Data97	Data97	Data97	Data97	Data97	Data97	Data97	Sample97
Sample98	AAAACGAC	GTGCCAGCMGCCGCGGTAA	Column1 data	Column2 data	Column3 data	Column4 data	Column5 data	Column6 data	Column7 data	Column8 data	Column9 data	Column10 data	Data98	Data98	Data98	Data98	Data98	Data98	Data98	Data98	Data98	Data98	Sample98
Sample99	AAAACGAG	GTGCCAGCMGCCGCGGTAA	Column1 data	Column2 data	Column3 data	Column4 data	Column5 data	Column6 data	Column7 data	Column8 data	Column9 data	Column10 data	Data99	Data99	Data99	Data99	Data99	Data99	Data99	Data99	Data99	Data99	Sample99
Sample100	AAAACGAT	GTGCCAGCMGCCGCGGTAA	Column1 data	Column2 data	Column3 data	Column4 data	Column5 data	Column6 data	Column7 data	Column8 data	Column9 data	Column10 data	Data100	Data100	Data100	Data100	Data100	Data100	Data100	Data100	Data100	Data100	Sample100
Sample101	AAAACGCA	GTGCCAGCMGCCGCGGTAA	Column1 data	Column2 data	Column3 data	Column4 data	Column5 data	Column6 data	Column7 data	Column8 data	Column9 data	Column10 data	Data101	Data101	Data101	Data101	Data101	Data101	Data101	Data101	Data101	Data101	Sample101
Sample102	AAAACGCC	GTGCCAGCMGCCGCGGTAA	Column1 data	Column2 data	Column3 data	Column4 data	Column5 data	Column6 data	Column7 data	Column8 data	Column9 data	Column10 data	Data102	Data102	Data102	Data102	Data102	Data102	Data102	Data102	Data102	Data102	Sample102
Sample103	AAAACGCG	GTGCCAGCMGCCGCGGTAA	Column1 data	Column2 data	Column3 data	Column4 data	Column5 data	Column6 data	Column7 data	Column8 data	Column9 data	Column10 data	Data103	Data103	Data103	Data103	Data103	Data103	Data103	Data103	Data103	Data103	Sample103
Sample104	AAAACGCT	GTGCCAGCMGCCGCGGTAA	Column1 data	Column2 data	Column3 data	Column4 data	Column5 data	Column6 data	Column7 data	Column8 data	Column9 data	Column10 data	Data104	Data104	Data104	Data104	Data104	Data104	Data104	Data104	Data104	Data104	Sample104
Sample105	AAAACGGA	GTGCCAGCMGCCGCGGTAA	Column1 data	Column2 data	Column3 data	Column4 data	Column5 data	Column6 data	Column7 data	Column8 data	Column9 data	Column10 data	Data105	Data105	Data105	Data105	Data105	Data105	Data105	Data105	Data105	Data105	Sample105
Sample106	AAAACGGC	GTGCCAGCMGCCGCGGTAA	Column1 data	Column2 data	Column3 data	Column4 data	Column5 data	Column6 data	Column7 data	Column8 data	Column9 data	Column10 data	Data106	Data106	Data106	Data106	Data106	Data106	Data106	Data106	Data106	Data106	Sample106
Sample107	AAAACGGG	GTGCCAGCMGCCGCGGTAA	Column1 data	Column2 data	Column3 data	Column4 data	Column5 data	Column6 data	Column7 data	Column8 data	Column9 data	Column10 data	Data107	Data107	Data107	Data107	Data107	Data107	Data107	Data107	Data107	Data107	Sample107
Sample108	AAAACGGT	GTGCCAGCMGCCGCGGTAA	Column1 data	Column2 data	Column3 data	Column4 data	Column5 data	Column6 data	Column7 data	Column8 data	Column9 data	Column10 data	Data108	Data108	Data108	Data108	Data108	Data108	Data108	Data108	Data108	Data108	Sample108
Sample109	AAAACGTA	GTGCCAGCMGCCGCGGTAA	Column1 data	Column2 data	Column3 data	Column4 data	Column5 data	Column6 data	Column7 data	Column8 data	Column9 data	Column10 data	Data109	Data109	Data109	Data109	Data109	Data109	Data109	Data109	Data109	Data109	Sample109
Sample110	AAAACGTC	GTGCCAGCMGCCGCGGTAA	Column1 data	Column2 data	Column3 data	Column4 data	Column5 data	Column6 data	Column7 data	Column8 data	Column9 data	Column10 data	Data110	Data110	Data110	Data110	Data110	Data110	Data110	Data110	Data110	Data110	Sample110
Sample111	AAAACGTG	GTGCCAGCMGCCGCGGTAA	Column1 data	Column2 data	Column3 data	Column4 data	Column5 data	Column6 data	Column7 data	Column8 data	Column9 data	Column10 data	Data111	Data111	Data111	Data111	Data111	Data111	Data111	Data111	Data111	Data111	Sample111
Sample112	AAAACGTT	GTGCCAGCMGCCGCGGTAA	Column1 data	Column2 data	Column3 data	Column4 data	Column5 data	Column6 data	Column7 data	Column8 data	Column9 data	Column10 data	Data112	Data112	Data112	Data112	Data112	Data112	Data112	Data112	Data112	Data112	Sample112
Sample113	AAAACTAA	GTGCCAGCMGCCGCGGTAA	Column1 data	Column2 data	Column3 data	Column4 data	Column5 data	Column6 data	Column7 data	Column8 data	Column9 data	Column10 data	Data113	Data113	Data113	Data113	Data113	Data113	Data113	Data113	Data113	Data113	Sample113
Sample114	AAAACTAC	GTGCCAGCMGCCGCGGTAA	Column1 data	Column2 data	Column3 data	Column4 data	Column5 data	Column6 data	Column7 data	Column8 data	Column9 data	Column10 data	Data114	Data114	Data114	Data114	Data114	Data114	Data114	Data114	Data114	Data114	Sample114
Sample115	AAAACTAG	GTGCCAGCMGCCGCGGTAA	Column1 data	Column2 data	Column3 data	Column4 data	Column5 data	Column6 data	Column7 data	Column8 data	Column9 data	Column10 data	Data115	Data115	Data115	Data115	Data115	Data115	Data115	Data115	Data115	Data115	Sample115
Sample116	AAAACTAT	GTGCCAGCMGCCGCGGTAA	Column1 data	Column2 data	Column3 data	Column4 data	Column5 data	Column6 data	Column7 data	Column8 data	Column9 data	Column10 data	Data116	Data116	Data116	Data116	Data116	Data116	Data116	Data116	Data116	Data116	Sample116
Sample117	AAAACTCA	GTGCCAGCMGCCGCGGTAA	Column1 data	Column2 data	Column3 data	Column4 data	Column5 data	Column6 data	Column7 data	Column8 data	Column9 data	Column10 data	Data117	Data117	Data117	Data117	Data117	Data117	Data117	Data117	Data117	Data117	Sample117
Sample118	AAAACTCC	GTGCCAGCMGCCGCGGTAA	Column1 data	Column2 data	Column3 data	Column4 data	Column5 data	Column6 data	Column7 data	Column8 data	Column9 data	Column10 data	Data118	Data118	Data118	Data118	Data118	Data118	Data118	Data118	Data118	Data118	Sample118
Sample119	AAAACTCG	GTGCCAGCMGCCGCGGTAA	Column1 data	Column2 data	Column3 data	Column4 data	Column5 data	Column6 data	Column7 data	Column8 data	Column9 data	Column10 data	Data119	Data119	Data119	Data119	Data119	Data119	Data119	Data119	Data119	Data119	Sample119
Sample120	AAAACTCT	GTGCCAGCMGCCGCGGTAA	Column1 data	Column2 data	Column3 data	Column4 data	Column5 data	Column6 data	Column7 data	Column8 data	Column9 data	Column10 data	Data120	Data120	Data120	Data120	Data120	Data120	Data120	Data120	Data120	Data120	Sample120
Sample121	AAAACTGA	GTGCCAGCMGCCGCGGTAA	Column1 data	Column2 data	Column3 data	Column4 data	Column5 data	Column6 data	Column7 data	Column8 data	Column9 data	Column10 data	Data121	Data121	Data121	Data121	Data121	Data121	Data121	Data121	Data121	Data121	Sample121
Sample122	AAAACTGC	GTGCCAGCMGCCGCGGTAA	Column1 data	Column2 data	Column3 data	Column4 data	Column5 data	Column6 data	Column7 data	Column8 data	Column9 data	Column10 data	Data122	Data122	Data122	Data122	Data122	Data122	Data122	Data122	Data122	Data122	Sample122
Sample123	AAAACTGG	GTGCCAGCMGCCGCGGTAA	Column1 data	Column2 data	Column3 data	Column4 data	Column5 data	Column6 data	Column7 data	Column8 data	Column9 data	Column10 data	Data123	Data123	Data123	Data123	Data123	Data123	Data123	Data123	Data123	Data123	Sample123
Sample124	AAAACTGT	GTGCCAGCMGCCGCGGTAA	Column1 data	Column2 data	Column3 data	Column4 data	Column5 data	Column6 data	Column7 data	Column8 data	Column9 data	Column10 data	Data124	Data124	Data124	Data124	Data124	Data124	Data124	Data124	Data124	Data124	Sample124
Sample125	AAAACTTA	GTGCCAGCMGCCGCGGTAA	Column1 data	Column2 data	Column3 data	Column4 data	Column5 data	Column6 data	Column7 data	Column8 data	Column9 data	Column10 data	Data125	Data125	Data125	Data125	Data125	Data125	Data125	Data125	Data125	Data125	Sample125
Sample126	AAAACTTC	GTGCCAGCMGCCGCGGTAA	Column1 data	Column2 data	Column3 data	Column4 data	Column5 data	Column6 data	Column7 data	Column8 data	Column9 data	Column10 data	Data126	Data126	Data126	Data126	Data126	Data126	Data126	Data126	Data126	Data126	Sample126
Sample127	AAAACTTG	GTGCCAGCMGCCGCGGTAA	Column1 data	Column2 data	Column3 data	Column4 data	Column5 data	Column6 data	Column7 data	Column8 data	Column9 data	Column10 data	Data127	Data127	Data127	Data127	Data127	Data127	Data127	Data127	Data127	Data127	Sample127
Sample128	AAAACTTT	GTGCCAGCMGCCGCGGTAA	Column1 data	Column2 data	Column3 data	Column4 data	Column5 data	Column6 data	Column7 data	Column8 data	Column9 data	Column10 data	Data128	Data128	Data128	Data128	Data128	Data128	Data128	Data128	Data128	Data128	Sample128
Sample129	AAAAGAAA	GTGCCAGCMGCCGCGGTAA	Column1 data	Column2 data	Column3 data	Column4 data	Column5 data	Column6 data	Column7 data	Column8 data	Column9 data	Column10 data	Data129	Data129	Data129	Data129	Data129	Data129	Data129	Data129	Data129	Data129	Sample129
Sample130	AAAAGAAC	GTGCCAGCMGCCGCGGTAA	Column1 data	Column2 data	Column3 data	Column4 data	Column5 data	Column6 data	Column7 data	Column8 data	Column9 data	Column10 data	Data130	Data130	Data130	Data130	Data130	Data130	Data130	Data130	Data130	Data130	Sample130
Sample131	AAAAGAAG	GTGCCAGCMGCCGCGGTAA	Column1 data	Column2 data	Column3 data	Column4 data	Column5 data	Column6 data	Column7 data	Column8 data	Column9 data	Column10 data	Data131	Data131	Data131	Data131	Data131	Data131	Data131	Data131	Data131	Data131	Sample131
Sample132	AAAAGAAT	GTGCCAGCMGCCGCGGTAA	Column1 data	Column2 data	Column3 data	Column4 data	Column5 data	Column6 data	Column7 data	Column8 data	Column9 data	Column10 data	Data132	Data132	Data132	Data132	Data132	Data132	Data132	Data132	Data132	Data132	Sample132
Sample133	AAAAGACA	GTGCCAGCMGCCGCGGTAA	Column1 data	Column2 data	Column3 data	Column4 data	Column5 data	Column6 data	Column7 data	Column8 data	Column9 data	Column10 data	Data133	Data133	Data133	Data133	Data133	Data133	Data133	Data133	Data133	Data133	Sample133
Sample134	AAAAGACC	GTGCCAGCMGCCGCGGTAA	Column1 data	Column2 data	Column3 data	Column4 data	Column5 data	Column6 data	Column7 data	Column8 data	Column9 data	Column10 data	Data134	Data134	Data134	Data134	Data134	Data134	Data134	Data134	Data134	Data134	Sample134
Sample135	AAAAGACG	GTGCCAGCMGCCGCGGTAA	Column1 data	Column2 data	Column3 data	Column4 data	Column5 data	Column6 data	Column7 data	Column8 data	Column9 data	Column10 data	Data135	Data135	Data135	Data135	Data135	Data135	Data135	Data135	Data135	Data135	Sample135
Sample136	AAAAGACT	GTGCCAGCMGCCGCGGTAA	Column1 data	Column2 data	Column3 data	Column4 data	Column5 data	Column6 data	Column7 data	Column8 data	Column9 data	Column10 data	Data136	Data136	Data136	Data136	Data136	Data136	Data136	Data136	Data136	Data136	Sample136
Sample137	AAAAGAGA	GTGCCAGCMGCCGCGGTAA	Column1 data	Column2 data	Column3 data	Column4 data	Column5 data	Column6 data	Column7 data	Column8 data	Column9 data	Column10 data	Data137	Data137	Data137	Data137	Data137	Data137	Data137	Data137	Data137	Data137	Sample137
Sample138	AAAAGAGC	GTGCCAGCMGCCGCGGTAA	Column1 data	Column2 data	Column3 data	Column4 data	Column5 data	Column6 data	Column7 data	Column8 data	Column9 data	Column10 data	Data138	Data138	Data138	Data138	Data138	Data138	Data138	Data138	Data138	Data138	Sample138
Sample139	AAAAGAGG	GTGCCAGCMGCCGCGGTAA	Column1 data	Column2 data	Column3 data	Column4 data	Column5 data	Column6 data	Column7 data	Column8 data	Column9 data	Column10 data	Data139	Data139	Data139	Data139	Data139	Data139	Data139	Data139	Data139	Data139	Sample139
Sample140	AAAAGAGT	GTGCCAGCMGCCGCGGTAA	Column1 data	Column2 data	Column3 data	Column4 data	Column5 data	Column6 data	Column7 data	Column8 data	Column9 data	Column10 data	Data140	Data140	Data140	Data140	Data140	Data140	Data140	Data140	Data140	Data140	Sample140
Sample141	AAAAGATA	GTGCCAGCMGCCGCGGTAA	Column1 data	Column2 data	Column3 data	Column4 data	Column5 data	Column6 data	Column7 data	Column8 data	Column9 data	Column10 data	Data141	Data141	Data141	Data141	Data141	Data141	Data141	Data141	Data141	Data141	Sample141
Sample142	AAAAGATC	GTGCCAGCMGCCGCGGTAA	Column1 data	Column2 data	Column3 data	Column4 data	Column5 data	Column6 data	Column7 data	Column8 data	Column9 data	Column10 data	Data142	Data142	Data142	Data142	Data142	Data142	Data142	Data142	Data142	Data142	Sample142
Sample143	AAAAGATG	GTGCCAGCMGCCGCGGTAA	Column1 data	Column2 data	Column3 data	Column4 data	Column5 data	Column6 data	Column7 data	Column8 data	Column9 data	Column10 data	Data143	Data143	Data143	Data143	Data143	Data143	Data143	Data143	Data143	Data143	Sample143
Sample144	AAAAGATT	GTGCCAGCMGCCGCGGTAA	Column1 data	Column2 data	Column3 data	Column4 data	Column5 data	Column6 data	Column7 data	Column8 data	Column9 data	Column10 data	Data144	Data144	Data144	Data144	Data144	Data144	Data144	Data144	Data144	Data144	Sample144
Sample145	AAAAGCAA	GTGCCAGCMGCCGCGGTAA	Column1 data	Column2 data	Column3 data	Column4 data	Column5 data	Column6 data	Column7 data	Column8 data	Column9 data	Column10 data	Data145	Data145	Data145	Data145	Data145	Data145	Data145	Data145	Data145	Data145	Sample145
Sample146	AAAAGCAC	GTGCCAGCMGCCGCGGTAA	Column1 data	Column2 data	Column3 data	Column4 data	Column5 data	Column6 data	Column7 data	Column8 data	Column9 data	Column10 data	Data146	Data146	Data146	Data146	Data146	Data146	Data146	Data146	Data146	Data146	Sample146
Sample147	AAAAGCAG	GTGCCAGCMGCCGCGGTAA	Column1 data	Column2 data	Column3 data	Column4 data	Column5 data	Column6 data	Column7 data	Column8 data	Column9 data	Column10 data	Data147	Data147	Data147	Data147	Data147	Data147	Data147	Data147	Data147	Data147	Sample147
Sample148	AAAAGCAT	GTGCCAGCMGCCGCGGTAA	Column1 data	Column2 data	Column3 data	Column4 data	Column5 data	Column6 data	Column7 data	Column8 data	Column9 data	Column10 data	Data148	Data148	Data148	Data148	Data148	Data148	Data148	Data148	Data148	Data148	Sample148
Sample149	AAAAGCCA	GTGCCAGCMGCCGCGGTAA	Column1 data	Column2 data	Column3 data	Column4 data	Column5 data	Column6 data	Column7 data	Column8 data	Column9 data	Column10 data	Data149	Data149	Data149	Data149	Data149	Data149	Data149	Data149	Data149	Data149	Sample149
Sample150	AAAAGCCC	GTGCCAGCMGCCGCGGTAA	Column1 data	Column2 data	Column3 data	Column4 data	Column5 data	Column6 data	Column7 data	Column8 data	Column9 data	Column10 data	Data150	Data150	Data150	Data150	Data150	Data150	Data150	Data150	Data150	Data150	Sample150
Sample151	AAAAGCCG	GTGCCAGCMGCCGCGGTAA	Column1 data	Column2 data	Column3 data	Column4 data	Column5 data	Column6 data	Column7 data	Column8 data	Column9 data	Column10 data	Data151	Data151	Data151	Data151	Data151	Data151	Data151	Data151	Data151	Data151	Sample151
Sample152	AAAAGCCT	GTGCCAGCMGCCGCGGTAA	Column1 data	Column2 data	Column3 data	Column4 data	Column5 data	Column6 data	Column7 data	Column8 data	Column9 data	Column10 data	Data152	Data152	Data152	Data152	Data152	Data152	Data152	Data152	Data152	Data152	Sample152
Sample153	AAAAGCGA	GTGCCAGCMGCCGCGGTAA	Column1 data	Column2 data	Column3 data	Column4 data	Column5 data	Column6 data	Column7 data	Column8 data	Column9 data	Column10 data	Data153	Data153	Data153	Data153	Data153	Data153	Data153	Data153	Data153	Data153	Sample153
Sample154	AAAAGCGC	GTGCCAGCMGCCGCGGTAA	Column1 data	Column2 data	Column3 data	Column4 data	Column5 data	Column6 data	Column7 data	Column8 data	Column9 data	Column10 data	Data154	Data154	Data154	Data154	Data154	Data154	Data154	Data154	Data154	Data154	Sample154
Sample155	AAAAGCGG	GTGCCAGCMGCCGCGGTAA	Column1 data	Column2 data	Column3 data	Column4 data	Column5 data	Column6 data	Column7 data	Column8 data	Column9 data	Column10 data	Data155	Data155	Data155	Data155	Data155	Data155	Data155	Data155	Data155	Data155	Sample155
Sample156	AAAAGCGT	GTGCCAGCMGCCGCGGTAA	Column1 data	Column2 data	Column3 data	Column4 data	Column5 data	Column6 data	Column7 data	Column8 data	Column9 data	Column10 data	Data156	Data156	Data156	Data156	Data156	Data156	Data156	Data156	Data156	Data156	Sample156
Sample157	AAAAGCTA	GTGCCAGCMGCCGCGGTAA	Column1 data	Column2 data	Column3 data	Column4 data	Column5 data	Column6 data	Column7 data	Column8 data	Column9 data	Column10 data	Data157	Data157	Data157	Data157	Data157	Data157	Data157	Data157	Data157	Data157	Sample157
Sample158	AAAAGCTC	GTGCCAGCMGCCGCGGTAA	Column1 data	Column2 data	Column3 data	Column4 data	Column5 data	Column6 data	Column7 data	Column8 data	Column9 data	Column10 data	Data158	Data158	Data158	Data158	Data158	Data158	Data158	Data158	Data158	Data158	Sample158
Sample159	AAAAGCTG	GTGCCAGCMGCCGCGGTAA	Column1 data	Column2 data	Column3 data	Column4 data	Column5 data	Column6 data	Column7 data	Column8 data	Column9 data	Column10 data	Data159	Data159	Data159	Data159	Data159	Data159	Data159	Data159	Data159	Data159	Sample159
Sample160	AAAAGCTT	GTGCCAGCMGCCGCGGTAA	Column1 data	Column2 data	Column3 data	Column4 data	Column5 data	Column6 data	Column7 data	Column8 data	Column9 data	Column10 data	Data160	Data160	Data160	Data160	Data160	Data160	Data160	Data160	Data160	Data160	Sample160
Sample161	AAAAGGAA	GTGCCAGCMGCCGCGGTAA	Column1 data	Column2 data	Column3 data	Column4 data	Column5 data	Column6 data	Column7 data	Column8 data	Column9 data	Column10 data	Data161	Data161	Data161	Data161	Data161	Data161	Data161	Data161	Data161	Data161	Sample161
Sample162	AAAAGGAC	GTGCCAGCMGCCGCGGTAA	Column1 data	Column2 data	Column3 data	Column4 data	Column5 data	Column6 data	Column7 data	Column8 data	Column9 data	Column10 data	Data162	Data162	Data162	Data162	Data162	Data162	Data162	Data162	Data162	Data162	Sample162
Sample163	AAAAGGAG	GTGCCAGCMGCCGCGGTAA	Column1 data	Column2 data	Column3 data	Column4 data	Column5 data	Column6 data	Column7 data	Column8 data	Column9 data	Column10 data	Data163	Data163	Data163	Data163	Data163	Data163	Data163	Data163	Data163	Data163	Sample163
Sample164	AAAAGGAT	GTGCCAGCMGCCGCGGTAA	Column1 data	Column2 data	Column3 data	Column4 data	Column5 data	Column6 data	Column7 data	Column8 data	Column9 data	Column10 data	Data164	Data164	Data164	Data164	Data164	Data164	Data164	Data164	Data164	Data164	Sample164
Sample165	AAAAGGCA	GTGCCAGCMGCCGCGGTAA	Column1 data	Column2 data	Column3 data	Column4 data	Column5 data	Column6 data	Column7 data	Column8 data	Column9 data	Column10 data	Data165	Data165	Data165	Data165	Data165	Data165	Data165	Data165	Data165	Data165	Sample165
Sample166	AAAAGGCC	GTGCCAGCMGCCGCGGTAA	Column1 data	Column2 data	Column3 data	Column4 data	Column5 data	Column6 data	Column7 data	Column8 data	Column9 data	Column10 data	Data166	Data166	Data166	Data166	Data166	Data166	Data166	Data166	Data166	Data166	Sample166
Sample167	AAAAGGCG	GTGCCAGCMGCCGCGGTAA	Column1 data	Column2 data	Column3 data	Column4 data	Column5 data	Column6 data	Column7 data	Column8 data	Column9 data	Column10 data	Data167	Data167	Data167	Data167	Data167	Data167	Data167	Data167	Data167	Data167	Sample167
Sample168	AAAAGGCT	GTGCCAGCMGCCGCGGTAA	Column1 data	Column2 data	Column3 data	Column4 data	Column5 data	Column6 data	Column7 data	Column8 data	Column9 data	Column10 data	Data168	Data168	Data168	Data168	Data168	Data168	Data168	Data168	Data168	Data168	Sample168
Sample169	AAAAGGGA	GTGCCAGCMGCCGCGGTAA	Column1 data	Column2 data	Column3 data	Column4 data	Column5 data	Column6 data	Column7 data	Column8 data	Column9 data	Column10 data	Data169	Data169	Data169	Data169	Data169	Data169	Data169	Data169	Data169	Data169	Sample169
Sample170	AAAAGGGC	GTGCCAGCMGCCGCGGTAA	Column1 data	Column2 data	Column3 data	Column4 data	Column5 data	Column6 data	Column7 data	Column8 data	Column9 data	Column10 data	Data170	Data170	Data170	Data170	Data170	Data170	Data170	Data170	Data170	Data170	Sample170
Sample171	AAAAGGGG	GTGCCAGCMGCCGCGGTAA	Column1 data	Column2 data	Column3 data	Column4 data	Column5 data	Column6 data	Column7 data	Column8 data	Column9 data	Column10 data	Data171	Data171	Data171	Data171	Data171	Data171	Data171	Data171	Data171	Data171	Sample171
Sample172	AAAAGGGT	GTGCCAGCMGCCGCGGTAA	Column1 data	Column2 data	Column3 data	Column4 data	Column5 data	Column6 data	Column7 data	Column8 data	Column9 data	Column10 data	Data172	Data172	Data172	Data172	Data172	Data172	Data172	Data172	Data172	Data172	Sample172
Sample173	AAAAGGTA	GTGCCAGCMGCCGCGGTAA	Column1 data	Column2 data	Column3 data	Column4 data	Column5 data	Column6 data	Column7 data	Column8 data	Column9 data	Column10 data	Data173	Data173	Data173	Data173	Data173	Data173	Data173	Data173	Data173	Data173	Sample173
Sample174	AAAAGGTC	GTGCCAGCMGCCGCGGTAA	Column1 data	Column2 data	Column3 data	Column4 data	Column5 data	Column6 data	Column7 data	Column8 data	Column9 data	Column10 data	Data174	Data174	Data174	Data174	Data174	Data174	Data174	Data174	Data174	Data174	Sample174
Sample175	AAAAGGTG	GTGCCAGCMGCCGCGGTAA	Column1 data	Column2 data	Column3 data	Column4 data	Column5 data	Column6 data	Column7 data	Column8 data	Column9 data	Column10 data	Data175	Data175	Data175	Data175	Data175	Data175	Data175	Data175	Data175	Data175	Sample175
Sample176	AAAAGGTT	GTGCCAGCMGCCGCGGTAA	Column1 data	Column2 data	Column3 data	Column4 data	Column5 data	Column6 data	Column7 data	Column8 data	Column9 data	Column10 data	Data176	Data176	Data176	Data176	Data176	Data176	Data176	Data176	Data176	Data176	Sample176
Sample177	AAAAGTAA	GTGCCAGCMGCCGCGGTAA	Column1 data	Column2 data	Column3 data	Column4 data	Column5 data	Column6 data	Column7 data	Column8 data	Column9 data	Column10 data	Data177	Data177	Data177	Data177	Data177	Data177	Data177	Data177	Data177	Data177	Sample177
Sample178	AAAAGTAC	GTGCCAGCMGCCGCGGTAA	Column1 data	Column2 data	Column3 data	Column4 data	Column5 data	Column6 data	Column7 data	Column8 data	Column9 data	Column10 data	Data178	Data178	Data178	Data178	Data178	Data178	Data178	Data178	Data178	Data178	Sample178
Sample179	AAAAGTAG	GTGCCAGCMGCCGCGGTAA	Column1 data	Column2 data	Column3 data	Column4 data	Column5 data	Column6 data	Column7 data	Column8 data	Column9 data	Column10 data	Data179	Data179	Data179	Data179	Data179	Data179	Data179	Data179	Data179	Data179	Sample179
Sample180	AAAAGTAT	GTGCCAGCMGCCGCGGTAA	Column1 data	Column2 data	Column3 data	Column4 data	Column5 data	Column6 data	Column7 data	Column8 data	Column9 data	Column10 data	Data180	Data180	Data180	Data180	Data180	Data180	Data180	Data180	Data180	Data180	Sample180
Sample181	AAAAGTCA	GTGCCAGCMGCCGCGGTAA	Column1 data	Column2 data	Column3 data	Column4 data	Column5 data	Column6 data	Column7 data	Column8 data	Column9 data	Column10 data	Data181	Data181	Data181	Data181	Data181	Data181	Data181	Data181	Data181	Data181	Sample181
Sample182	AAAAGTCC	GTGCCAGCMGCCGCGGTAA	Column1 data	Column2 data	Column3 data	Column4 data	Column5 data	Column6 data	Column7 data	Column8 data	Column9 data	Column10 data	Data182	Data182	Data182	Data182	Data182	Data182	Data182	Data182	Data182	Data182	Sample182
Sample183	AAAAGTCG	GTGCCAGCMGCCGCGGTAA	Column1 data	Column2 data	Column3 data	Column4 data	Column5 data	Column6 data	Column7 data	Column8 data	Column9 data	Column10 data	Data183	Data183	Data183	Data183	Data183	Data183	Data183	Data183	Data183	Data183	Sample183
Sample184	AAAAGTCT	GTGCCAGCMGCCGCGGTAA	Column1 data	Column2 data	Column3 data	Column4 data	Column5 data	Column6 data	Column7 data	Column8 data	Column9 data	Column10 data	Data184	Data184	Data184	Data184	Data184	Data184	Data184	Data184	Data184	Data184	Sample184
Sample185	AAAAGTGA	GTGCCAGCMGCCGCGGTAA	Column1 data	Column2 data	Column3 data	Column4 data	Column5 data	Column6 data	Column7 data	Column8 data	Column9 data	Column10 data	Data185	Data185	Data185	Data185	Data185	Data185	Data185	Data185	Data185	Data185	Sample185
Sample186	AAAAGTGC	GTGCCAGCMGCCGCGGTAA	Column1 data	Column2 data	Column3 data	Column4 data	Column5 data	Column6 data	Column7 data	Column8 data	Column9 data	Column10 data	Data186	Data186	Data186	Data186	Data186	Data186	Data186	Data186	Data186	Data186	Sample186
Sample187	AAAAGTGG	GTGCCAGCMGCCGCGGTAA	Column1 data	Column2 data	Column3 data	Column4 data	Column5 data	Column6 data	Column7 data	Column8 data	Column9 data	Column10 data	Data187	Data187	Data187	Data187	Data187	Data187	Data187	Data187	Data187	Data187	Sample187
Sample188	AAAAGTGT	GTGCCAGCMGCCGCGGTAA	Column1 data	Column2 data	Column3 data	Column4 data	Column5 data	Column6 data	Column7 data	Column8 data	Column9 data	Column10 data	Data188	Data188	Data188	Data188	Data188	Data188	Data188	Data188	Data188	Data188	Sample188
Sample189	AAAAGTTA	GTGCCAGCMGCCGCGGTAA	Column1 data	Column2 data	Column3 data	Column4 data	Column5 data	Column6 data	Column7 data	Column8 data	Column9 data	Column10 data	Data189	Data189	Data189	Data189	Data189	Data189	Data189	Data189	Data189	Data189	Sample189
Sample190	AAAAGTTC	GTGCCAGCMGCCGCGGTAA	Column1 data	Column2 data	Column3 data	Column4 data	Column5 data	Column6 data	Column7 data	Column8 data	Column9 data	Column10 data	Data190	Data190	Data190	Data190	Data190	Data190	Data190	Data190	Data190	Data190	Sample190
Sample191	AAAAGTTG	GTGCCAGCMGCCGCGGTAA	Column1 data	Column2 data	Column3 data	Column4 data	Column5 data	Column6 data	Column7 data	Column8 data	Column9 data	Column10 data	Data191	Data191	Data191	Data191	Data191	Data191	Data191	Data191	Data191	Data191	Sample191
Sample192	AAAAGTTT	GTGCCAGCMGCCGCGGTAA	Column1 data	Column2 data	Column3 data	Column4 data	Column5 data	Column6 data	Column7 data	Column8 data	Column9 data	Column10 data	Data192	Data192	Data192	Data192	Data192	Data192	Data192	Data192	Data192	Data192	Sample192
Sample193	AAAATAAA	GTGCCAGCMGCCGCGGTAA	Column1 data	Column2 data	Column3 data	Column4 data	Column5 data	Column6 data	Column7 data	Column8 data	Column9 data	Column10 data	Data193	Data193	Data193	Data193	Data193	Data193	Data193	Data193	Data193	Data193	Sample193
Sample194	AAAATAAC	GTGCCAGCMGCCGCGGTAA	Column1 data	Column2 data	Column3 data	Column4 data	Column5 data	Column6 data	Column7 data	Column8 data	Column9 data	Column10 data	Data194	Data194	Data194	Data194	Data194	Data194	Data194	Data194	Data194	Data194	Sample194
Sample195	AAAATAAG	GTGCCAGCMGCCGCGGTAA	Column1 data	Column2 data	Column3 data	Column4 data	Column5 data	Column6 data	Column7 data	Column8 data	Column9 data	Column10 data	Data195	Data195	Data195	Data195	Data195	Data195	Data195	Data195	Data195	Data195	Sample195
Sample196	AAAATAAT	GTGCCAGCMGCCGCGGTAA	Column1 data	Column2 data	Column3 data	Column4 data	Column5 data	Column6 data	Column7 data	Column8 data	Column9 data	Column10 data	Data196	Data196	Data196	Data196	Data196	Data196	Data196	Data196	Data196	Data196	Sample196
Sample197	AAAATACA	GTGCCAGCMGCCGCGGTAA	Column1 data	Column2 data	Column3 data	Column4 data	Column5 data	Column6 data	Column7 data	Column8 data	Column9 data	Column10 data	Data197	Data197	Data197	Data197	Data197	Data197	Data197	Data197	Data197	Data197	Sample197
Sample198	AAAATACC	GTGCCAGCMGCCGCGGTAA	Column1 data	Column2 data	Column3 data	Column4 data	Column5 data	Column6 data	Column7 data	Column8 data	Column9 data	Column10 data	Data198	Data198	Data198	Data198	Data198	Data198	Data198	Data198	Data198	Data198	Sample198
Sample199	AAAATACG	GTGCCAGCMGCCGCGGTAA	Column1 data	Column2 data	Column3 data	Column4 data	Column5 data	Column6 data	Column7 data	Column8 data	Column9 data	Column10 data	Data199	Data199	Data199	Data199	Data199	Data199	Data199	Data199	Data199	Data199	Sample199
Sample200	AAAATACT	GTGCCAGCMGCCGCGGTAA	Column1 data	Column2 data	Column3 data	Column4 data	Column5 data	Column6 data	Column7 data	Column8 data	Column9 data	Column10 data	Data200	Data200	Data200	Data200	Data200	Data200	Data200	Data200	Data200	Data200	Sample200
Sample201	AAAATAGA	GTGCCAGCMGCCGCGGTAA	Column1 data	Column2 data	Column3 data	Column4 data	Column5 data	Column6 data	Column7 data	Column8 data	Column9 data	Column10 data	Data201	Data201	Data201	Data201	Data201	Data201	Data201	Data201	Data201	Data201	Sample201
Sample202	AAAATAGC	GTGCCAGCMGCCGCGGTAA	Column1 data	Column2 data	Column3 data	Column4 data	Column5 data	Column6 data	Column7 data	Column8 data	Column9 data	Column10 data	Data202	Data202	Data202	Data202	Data202	Data202	Data202	Data202	Data202	Data202	Sample202
Sample203	AAAATAGG	GTGCCAGCMGCCGCGGTAA	Column1 data	Column2 data	Column3 data	Column4 data	Column5 data	Column6 data	Column7 data	Column8 data	Column9 data	Column10 data	Data203	Data203	Data203	Data203	Data203	Data203	Data203	Data203	Data203	Data203	Sample203
Sample204	AAAATAGT	GTGCCAGCMGCCGCGGTAA	Column1 data	Column2 data	Column3 data	Column4 data	Column5 data	Column6 data	Column7 data	Column8 data	Column9 data	Column10 data	Data204	Data204	Data204	Data204	Data204	Data204	Data204	Data204	Data204	Data204	Sample204
Sample205	AAAATATA	GTGCCAGCMGCCGCGGTAA	Column1 data	Column2 data	Column3 data	Column4 data	Column5 data	Column6 data	Column7 data	Column8 data	Column9 data	Column10 data	Data205	Data205	Data205	Data205	Data205	Data205	Data205	Data205	Data205	Data205	Sample205
Sample206	AAAATATC	GTGCCAGCMGCCGCGGTAA	Column1 data	Column2 data	Column3 data	Column4 data	Column5 data	Column6 data	Column7 data	Column8 data	Column9 data	Column10 data	Data206	Data206	Data206	Data206	Data206	Data206	Data206	Data206	Data206	Data206	Sample206
Sample207	AAAATATG	GTGCCAGCMGCCGCGGTAA	Column1 data	Column2 data	Column3 data	Column4 data	Column5 data	Column6 data	Column7 data	Column8 data	Column9 data	Column10 data	Data207	Data207	Data207	Data207	Data207	Data207	Data207	Data207	Data207	Data207	Sample207
Sample208	AAAATATT	GTGCCAGCMGCCGCGGTAA	Column1 data	Column2 data	Column3 data	Column4 data	Column5 data	Column6 data	Column7 data	Column8 data	Column9 data	Column10 data	Data208	Data208	Data208	Data208	Data208	Data208	Data208	Data208	Data208	Data208	Sample208
Sample209	AAAATCAA	GTGCCAGCMGCCGCGGTAA	Column1 data	Column2 data	Column3 data	Column4 data	Column5 data	Column6 data	Column7 data	Column8 data	Column9 data	Column10 data	Data209	Data209	Data209	Data209	Data209	Data209	Data209	Data209	Data209	Data209	Sample209
Sample210	AAAATCAC	GTGCCAGCMGCCGCGGTAA	Column1 data	Column2 data	Column3 data	Column4 data	Column5 data	Column6 data	Column7 data	Column8 data	Column9 data	Column10 data	Data210	Data210	Data210	Data210	Data210	Data210	Data210	Data210	Data210	Data210	Sample210
Sample211	AAAATCAG	GTGCCAGCMGCCGCGGTAA	Column1 data	Column2 data	Column3 data	Column4 data	Column5 data	Column6 data	Column7 data	Column8 data	Column9 data	Column10 data	Data211	Data211	Data211	Data211	Data211	Data211	Data211	Data211	Data211	Data211	Sample211
Sample212	AAAATCAT	GTGCCAGCMGCCGCGGTAA	Column1 data	Column2 data	Column3 data	Column4 data	Column5 data	Column6 data	Column7 data	Column8 data	Column9 data	Column10 data	Data212	Data212	Data212	Data212	Data212	Data212	Data212	Data212	Data212	Data212	Sample212
Sample213	AAAATCCA	GTGCCAGCMGCCGCGGTAA	Column1 data	Column2 data	Column3 data	Column4 data	Column5 data	Column6 data	Column7 data	Column8 data	Column9 data	Column10 data	Data213	Data213	Data213	Data213	Data213	Data213	Data213	Data213	Data213	Data213	Sample213
Sample214	AAAATCCC	GTGCCAGCMGCCGCGGTAA	Column1 data	Column2 data	Column3 data	Column4 data	Column5 data	Column6 data	Column7 data	Column8 data	Column9 data	Column10 data	Data214	Data214	Data214	Data214	Data214	Data214	Data214	Data214	Data214	Data214	Sample214
Sample215	AAAATCCG	GTGCCAGCMGCCGCGGTAA	Column1 data	Column2 data	Column3 data	Column4 data	Column5 data	Column6 data	Column7 data	Column8 data	Column9 data	Column10 data	Data215	Data215	Data215	Data215	Data215	Data215	Data215	Data215	Data215	Data215	Sample215
Sample216	AAAATCCT	GTGCCAGCMGCCGCGGTAA	Column1 data	Column2 data	Column3 data	Column4 data	Column5 data	Column6 data	Column7 data	Column8 data	Column9 data	Column10 data	Data216	Data216	Data216	Data216	Data216	Data216	Data216	Data216	Data216	Data216	Sample216
Sample217	AAAATCGA	GTGCCAGCMGCCGCGGTAA	Column1 data	Column2 data	Column3 data	Column4 data	Column5 data	Column6 data	Column7 data	Column8 data	Column9 data	Column10 data	Data217	Data217	Data217	Data217	Data217	Data217	Data217	Data217	Data217	Data217	Sample217
Sample218	AAAATCGC	GTGCCAGCMGCCGCGGTAA	Column1 data	Column2 data	Column3 data	Column4 data	Column5 data	Column6 data	Column7 data	Column8 data	Column9 data	Column10 data	Data218	Data218	Data218	Data218	Data218	Data218	Data218	Data218	Data218	Data218	Sample218
Sample219	AAAATCGG	GTGCCAGCMGCCGCGGTAA	Column1 data	Column2 data	Column3 data	Column4 data	Column5 data	Column6 data	Column7 data	Column8 data	Column9 data	Column10 data	Data219	Data219	Data219	Data219	Data219	Data219	Data219	Data219	Data219	Data219	Sample219
Sample220	AAAATCGT	GTGCCAGCMGCCGCGGTAA	Column1 data	Column2 data	Column3 data	Column4 data	Column5 data	Column6 data	Column7 data	Column8 data	Column9 data	Column10 data	Data220	Data220	Data220	Data220	Data220	Data220	Data220	Data220	Data220	Data220	Sample220
Sample221	AAAATCTA	GTGCCAGCMGCCGCGGTAA	Column1 data	Column2 data	Column3 data	Column4 data	Column5 data	Column6 data	Column7 data	Column8 data	Column9 data	Column10 data	Data221	Data221	Data221	Data221	Data221	Data221	Data221	Data221	Data221	Data221	Sample221
Sample222	AAAATCTC	GTGCCAGCMGCCGCGGTAA	Column1 data	Column2 data	Column3 data	Column4 data	Column5 data	Column6 data	Column7 data	Column8 data	Column9 data	Column10 data	Data222	Data222	Data222	Data222	Data222	Data222	Data222	Data222	Data222	Data222	Sample222
Sample223	AAAATCTG	GTGCCAGCMGCCGCGGTAA	Column1 data	Column2 data	Column3 data	Column4 data	Column5 data	Column6 data	Column7 data	Column8 data	Column9 data	Column10 data	Data223	Data223	Data223	Data223	Data223	Data223	Data223	Data223	Data223	Data223	Sample223
Sample224	AAAATCTT	GTGCCAGCMGCCGCGGTAA	Column1 data	Column2 data	Column3 data	Column4 data	Column5 data	Column6 data	Column7 data	Column8 data	Column9 data	Column10 data	Data224	Data224	Data224	Data224	Data224	Data224	Data224	Data224	Data224	Data224	Sample224
Sample225	AAAATGAA	GTGCCAGCMGCCGCGGTAA	Column1 data	Column2 data	Column3 data	Column4 data	Column5 data	Column6 data	Column7 data	Column8 data	Column9 data	Column10 data	Data225	Data225	Data225	Data225	Data225	Data225	Data225	Data225	Data225	Data225	Sample225
Sample226	AAAATGAC	GTGCCAGCMGCCGCGGTAA	Column1 data	Column2 data	Column3 data	Column4 data	Column5 data	Column6 data	Column7 data	Column8 data	Column9 data	Column10 data	Data226	Data226	Data226	Data226	Data226	Data226	Data226	Data226	Data226	Data226	Sample226
Sample227	AAAATGAG	GTGCCAGCMGCCGCGGTAA	Column1 data	Column2 data	Column3 data	Column4 data	Column5 data	Column6 data	Column7 data	Column8 data	Column9 data	Column10 data	Data227	Data227	Data227	Data227	Data227	Data227	Data227	Data227	Data227	Data227	Sample227
Sample228	AAAATGAT	GTGCCAGCMGCCGCGGTAA	Column1 data	Column2 data	Column3 data	Column4 data	Column5 data	Column6 data	Column7 data	Column8 data	Column9 data	Column10 data	Data228	Data228	Data228	Data228	Data228	Data228	Data228	Data228	Data228	Data228	Sample228
Sample229	AAAATGCA	GTGCCAGCMGCCGCGGTAA	Column1 data	Column2 data	Column3 data	Column4 data	Column5 data	Column6 data	Column7 data	Column8 data	Column9 data	Column10 data	Data229	Data229	Data229	Data229	Data229	Data229	Data229	Data229	Data229	Data229	Sample229
Sample230	AAAATGCC	GTGCCAGCMGCCGCGGTAA	Column1 data	Column2 data	Column3 data	Column4 data	Column5 data	Column6 data	Column7 data	Column8 data	Column9 data	Column10 data	Data230	Data230	Data230	Data230	Data230	Data230	Data230	Data230	Data230	Data230	Sample230
Sample231	AAAATGCG	GTGCCAGCMGCCGCGGTAA	Column1 data	Column2 data	Column3 data	Column4 data	Column5 data	Column6 data	Column7 data	Column8 data	Column9 data	Column10 data	Data231	Data231	Data231	Data231	Data231	Data231	Data231	Data231	Data231	Data231	Sample231
Sample232	AAAATGCT	GTGCCAGCMGCCGCGGTAA	Column1 data	Column2 data	Column3 data	Column4 data	Column5 data	Column6 data	Column7 data	Column8 data	Column9 data	Column10 data	Data232	Data232	Data232	Data232	Data232	Data232	Data232	Data232	Data232	Data232	Sample232
Sample233	AAAATGGA	GTGCCAGCMGCCGCGGTAA	Column1 data	Column2 data	Column3 data	Column4 data	Column5 data	Column6 data	Column7 data	Column8 data	Column9 data	Column10 data	Data233	Data233	Data233	Data233	Data233	Data233	Data233	Data233	Data233	Data233	Sample233
Sample234	AAAATGGC	GTGCCAGCMGCCGCGGTAA	Column1 data	Column2 data	Column3 data	Column4 data	Column5 data	Column6 data	Column7 data	Column8 data	Column9 data	Column10 data	Data234	Data234	Data234	Data234	Data234	Data234	Data234	Data234	Data234	Data234	Sample234
Sample235	AAAATGGG	GTGCCAGCMGCCGCGGTAA	Column1 data	Column2 data	Column3 data	Column4 data	Column5 data	Column6 data	Column7 data	Column8 data	Column9 data	Column10 data	Data235	Data235	Data235	Data235	Data235	Data235	Data235	Data235	Data235	Data235	Sample235
Sample236	AAAATGGT	GTGCCAGCMGCCGCGGTAA	Column1 data	Column2 data	Column3 data	Column4 data	Column5 data	Column6 data	Column7 data	Column8 data	Column9 data	Column10 data	Data236	Data236	Data236	Data236	Data236	Data236	Data236	Data236	Data236	Data236	Sample236
Sample237	AAAATGTA	GTGCCAGCMGCCGCGGTAA	Column1 data	Column2 data	Column3 data	Column4 data	Column5 data	Column6 data	Column7 data	Column8 data	Column9 data	Column10 data	Data237	Data237	Data237	Data237	Data237	Data237	Data237	Data237	Data237	Data237	Sample237
Sample238	AAAATGTC	GTGCCAGCMGCCGCGGTAA	Column1 data	Column2 data	Column3 data	Column4 data	Column5 data	Column6 data	Column7 data	Column8 data	Column9 data	Column10 data	Data238	Data238	Data238	Data238	Data238	Data238	Data238	Data238	Data238	Data238	Sample238
Sample239	AAAATGTG	GTGCCAGCMGCCGCGGTAA	Column1 data	Column2 data	Column3 data	Column4 data	Column5 data	Column6 data	Column7 data	Column8 data	Column9 data	Column10 data	Data239	Data239	Data239	Data239	Data239	Data239	Data239	Data239	Data239	Data239	Sample239
Sample240	AAAATGTT	GTGCCAGCMGCCGCGGTAA	Column1 data	Column2 data	Column3 data	Column4 data	Column5 data	Column6 data	Column7 data	Column8 data	Column9 data	Column10 data	Data240	Data240	Data240	Data240	Data240	Data240	Data240	Data240	Data240	Data240	Sample240
Sample241	AAAATTAA	GTGCCAGCMGCCGCGGTAA	Column1 data	Column2 data	Column3 data	Column4 data	Column5 data	Column6 data	Column7 data	Column8 data	Column9 data	Column10 data	Data241	Data241	Data241	Data241	Data241	Data241	Data241	Data241	Data241	Data241	Sample241
Sample242	AAAATTAC	GTGCCAGCMGCCGCGGTAA	Column1 data	Column2 data	Column3 data	Column4 data	Column5 data	Column6 data	Column7 data	Column8 data	Column9 data	Column10 data	Data242	Data242	Data242	Data242	Data242	Data242	Data242	Data242	Data242	Data242	Sample242
Sample243	AAAATTAG	GTGCCAGCMGCCGCGGTAA	Column1 data	Column2 data	Column3 data	Column4 data	Column5 data	Column6 data	Column7 data	Column8 data	Column9 data	Column10 data	Data243	Data243	Data243	Data243	Data243	Data243	Data243	Data243	Data243	Data243	Sample243
Sample244	AAAATTAT	GTGCCAGCMGCCGCGGTAA	Column1 data	Column2 data	Column3 data	Column4 data	Column5 data	Column6 data	Column7 data	Column8 data	Column9 data	Column10 data	Data244	Data244	Data244	Data244	Data244	Data244	Data244	Data244	Data244	Data244	Sample244
Sample245	AAAATTCA	GTGCCAGCMGCCGCGGTAA	Column1 data	Column2 data	Column3 data	Column4 data	Column5 data	Column6 data	Column7 data	Column8 data	Column9 data	Column10 data	Data245	Data245	Data245	Data245	Data245	Data245	Data245	Data245	Data245	Data245	Sample245
Sample246	AAAATTCC	GTGCCAGCMGCCGCGGTAA	Column1 data	Column2 data	Column3 data	Column4 data	Column5 data	Column6 data	Column7 data	Column8 data	Column9 data	Column10 data	Data246	Data246	Data246	Data246	Data246	Data246	Data246	Data246	Data246	Data246	Sample246
Sample247	AAAATTCG	GTGCCAGCMGCCGCGGTAA	Column1 data	Column2 data	Column3 data	Column4 data	Column5 data	Column6 data	Column7 data	Column8 data	Column9 data	Column10 data	Data247	Data247	Data247	Data247	Data247	Data247	Data247	Data247	Data247	Data247	Sample247
Sample248	AAAATTCT	GTGCCAGCMGCCGCGGTAA	Column1 data	Column2 data	Column3 data	Column4 data	Column5 data	Column6 data	Column7 data	Column8 data	Column9 data	Column10 data	Data248	Data248	Data248	Data248	Data248	Data248	Data248	Data248	Data248	Data248	Sample248
Sample249	AAAATTGA	GTGCCAGCMGCCGCGGTAA	Column1 data	Column2 data	Column3 data	Column4 data	Column5 data	Column6 data	Column7 data	Column8 data	Column9 data	Column10 data	Data249	Data249	Data249	Data249	Data249	Data249	Data249	Data249	Data249	Data249	Sample249
Sample250	AAAATTGC	GTGCCAGCMGCCGCGGTAA	Column1 data	Column2 data	Column3 data	Column4 data	Column5 data	Column6 data	Column7 data	Column8 data	Column9 data	Column10 data	Data250	Data250	Data250	Data250	Data250	Data250	Data250	Data250	Data250	Data250	Sample250
Sample251	AAAATTGG	GTGCCAGCMGCCGCGGTAA	Column1 data	Column2 data	Column3 data	Column4 data	Column5 data	Column6 data	Column7 data	Column8 data	Column9 data	Column10 data	Data251	Data251	Data251	Data251	Data251	Data251	Data251	Data251	Data251	Data251	Sample251
Sample252	AAAATTGT	GTGCCAGCMGCCGCGGTAA	Column1 data	Column2 data	Column3 data	Column4 data	Column5 data	Column6 data	Column7 data	Column8 data	Column9 data	Column10 data	Data252	Data252	Data252	Data252	Data252	Data252	Data252	Data252	Data252	Data252	Sample252
Sample253	AAAATTTA	GTGCCAGCMGCCGCGGTAA	Column1 data	Column2 data	Column3 data	Column4 data	Column5 data	Column6 data	Column7 data	Column8 data	Column9 data	Column10 data	Data253	Data253	Data253	Data253	Data253	Data253	Data253	Data253	Data253	Data253	Sample253
Sample254	AAAATTTC	GTGCCAGCMGCCGCGGTAA	Column1 data	Column2 data	Column3 data	Column4 data	Column5 data	Column6 data	Column7 data	Column8 data	Column9 data	Column10 data	Data254	Data254	Data254	Data254	Data254	Data254	Data254	Data254	Data254	Data254	Sample254
Sample255	AAAATTTG	GTGCCAGCMGCCGCGGTAA	Column1 data	Column2 data	Column3 data	Column4 data	Column5 data	Column6 data	Column7 data	Column8 data	Column9 data	Column10 data	Data255	Data255	Data255	Data255	Data255	Data255	Data255	Data255	Data255	Data255	Sample255
Sample256	AAAATTTT	GTGCCAGCMGCCGCGGTAA	Column1 data	Column2 data	Column3 data	Column4 data	Column5 data	Column6 data	Column7 data	Column8 data	Column9 data	Column10 data	Data256	Data256	Data256	Data256	Data256	Data256	Data256	Data256	Data256	Data256	Sample256
Sample257	AAACAAAA	GTGCCAGCMGCCGCGGTAA	Column1 data	Column2 data	Column3 data	Column4 data	Column5 data	Column6 data	Column7 data	Column8 data	Column9 data	Column10 data	Data257	Data257	Data257	Data257	Data257	Data257	Data257	Data257	Data257	Data257	Sample257
Sample258	AAACAAAC	GTGCCAGCMGCCGCGGTAA	Column1 data	Column2 data	Column3 data	Column4 data	Column5 data	Column6 data	Column7 data	Column8 data	Column9 data	Column10 data	Data258	Data258	Data258	Data258	Data258	Data258	Data258	Data258	Data258	Data258	Sample258
Sample259	AAACAAAG	GTGCCAGCMGCCGCGGTAA	Column1 data	Column2 data	Column3 data	Column4 data	Column5 data	Column6 data	Column7 data	Column8 data	Column9 data	Column10 data	Data259	Data259	Data259	Data259	Data259	Data259	Data259	Data259	Data259	Data259	Sample259
Sample260	AAACAAAT	GTGCCAGCMGCCGCGGTAA	Column1 data	Column2 data	Column3 data	Column4 data	Column5 data	Column6 data	Column7 data	Column8 data	Column9 data	Column10 data	Data260	Data260	Data260	Data260	Data260	Data260	Data260	Data260	Data260	Data260	Sample260
Sample261	AAACAACA	GTGCCAGCMGCCGCGGTAA	Column1 data	Column2 data	Column3 data	Column4 data	Column5 data	Column6 data	Column7 data	Column8 data	Column9 data	Column10 data	Data261	Data261	Data261	Data261	Data261	Data261	Data261	Data261	Data261	Data261	Sample261
Sample262	AAACAACC	GTGCCAGCMGCCGCGGTAA	Column1 data	Column2 data	Column3 data	Column4 data	Column5 data	Column6 data	Column7 data	Column8 data	Column9 data	Column10 data	Data262	Data262	Data262	Data262	Data262	Data262	Data262	Data262	Data262	Data262	Sample262
Sample263	AAACAACG	GTGCCAGCMGCCGCGGTAA	Column1 data	Column2 data	Column3 data	Column4 data	Column5 data	Column6 data	Column7 data	Column8 data	Column9 data	Column10 data	Data263	Data263	Data263	Data263	Data263	Data263	Data263	Data263	Data263	Data263	Sample263
Sample264	AAACAACT	GTGCCAGCMGCCGCGGTAA	Column1 data	Column2 data	Column3 data	Column4 data	Column5 data	Column6 data	Column7 data	Column8 data	Column9 data	Column10 data	Data264	Data264	Data264	Data264	Data264	Data264	Data264	Data264	Data264	Data264	Sample264
Sample265	AAACAAGA	GTGCCAGCMGCCGCGGTAA	Column1 data	Column2 data	Column3 data	Column4 data	Column5 data	Column6 data	Column7 data	Column8 data	Column9 data	Column10 data	Data265	Data265	Data265	Data265	Data265	Data265	Data265	Data265	Data265	Data265	Sample265
Sample266	AAACAAGC	GTGCCAGCMGCCGCGGTAA	Column1 data	Column2 data	Column3 data	Column4 data	Column5 data	Column6 data	Column7 data	Column8 data	Column9 data	Column10 data	Data266	Data266	Data266	Data266	Data266	Data266	Data266	Data266	Data266	Data266	Sample266
Sample267	AAACAAGG	GTGCCAGCMGCCGCGGTAA	Column1 data	Column2 data	Column3 data	Column4 data	Column5 data	Column6 data	Column7 data	Column8 data	Column9 data	Column10 data	Data267	Data267	Data267	Data267	Data267	Data267	Data267	Data267	Data267	Data267	Sample267
Sample268	AAACAAGT	GTGCCAGCMGCCGCGGTAA	Column1 data	Column2 data	Column3 data	Column4 data	Column5 data	Column6 data	Column7 data	Column8 data	Column9 data	Column10 data	Data268	Data268	Data268	Data268	Data268	Data268	Data268	Data268	Data268	Data268	Sample268
Sample269	AAACAATA	GTGCCAGCMGCCGCGGTAA	Column1 data	Column2 data	Column3 data	Column4 data	Column5 data	Column6 data	Column7 data	Column8 data	Column9 data	Column10 data	Data269	Data269	Data269	Data269	Data269	Data269	Data269	Data269	Data269	Data269	Sample269
Sample270	AAACAATC	GTGCCAGCMGCCGCGGTAA	Column1 data	Column2 data	Column3 data	Column4 data	Column5 data	Column6 data	Column7 data	Column8 data	Column9 data	Column10 data	Data270	Data270	Data270	Data270	Data270	Data270	Data270	Data270	Data270	Data270	Sample270
Sample271	AAACAATG	GTGCCAGCMGCCGCGGTAA	Column1 data	Column2 data	Column3 data	Column4 data	Column5 data	Column6 data	Column7 data	Column8 data	Column9 data	Column10 data	Data271	Data271	Data271	Data271	Data271	Data271	Data271	Data271	Data271	Data271	Sample271
Sample272	AAACAATT	GTGCCAGCMGCCGCGGTAA	Column1 data	Column2 data	Column3 data	Column4 data	Column5 data	Column6 data	Column7 data	Column8 data	Column9 data	Column10 data	Data272	Data272	Data272	Data272	Data272	Data272	Data272	Data272	Data272	Data272	Sample272
Sample273	AAACACAA	GTGCCAGCMGCCGCGGTAA	Column1 data	Column2 data	Column3 data	Column4 data	Column5 data	Column6 data	Column7 data	Column8 data	Column9 data	Column10 data	Data273	Data273	Data273	Data273	Data273	Data273	Data273	Data273	Data273	Data273	Sample273
Sample274	AAACACAC	GTGCCAGCMGCCGCGGTAA	Column1 data	Column2 data	Column3 data	Column4 data	Column5 data	Column6 data	Column7 data	Column8 data	Column9 data	Column10 data	Data274	Data274	Data274	Data274	Data274	Data274	Data274	Data274	Data274	Data274	Sample274
Sample275	AAACACAG	GTGCCAGCMGCCGCGGTAA	Column1 data	Column2 data	Column3 data	Column4 data	Column5 data	Column6 data	Column7 data	Column8 data	Column9 data	Column10 data	Data275	Data275	Data275	Data275	Data275	Data275	Data275	Data275	Data275	Data275	Sample275
Sample276	AAACACAT	GTGCCAGCMGCCGCGGTAA	Column1 data	Column2 data	Column3 data	Column4 data	Column5 data	Column6 data	Column7 data	Column8 data	Column9 data	Column10 data	Data276	Data276	Data276	Data276	Data276	Data276	Data276	Data276	Data276	Data276	Sample276
Sample277	AAACACCA	GTGCCAGCMGCCGCGGTAA	Column1 data	Column2 data	Column3 data	Column4 data	Column5 data	Column6 data	Column7 data	Column8 data	Column9 data	Column10 data	Data277	Data277	Data277	Data277	Data277	Data277	Data277	Data277	Data277	Data277	Sample277
Sample278	AAACACCC	GTGCCAGCMGCCGCGGTAA	Column1 data	Column2 data	Column3 data	Column4 data	Column5 data	Column6 data	Column7 data	Column8 data	Column9 data	Column10 data	Data278	Data278	Data278	Data278	Data278	Data278	Data278	Data278	Data278	Data278	Sample278
Sample279	AAACACCG	GTGCCAGCMGCCGCGGTAA	Column1 data	Column2 data	Column3 data	Column4 data	Column5 data	Column6 data	Column7 data	Column8 data	Column9 data	Column10 data	Data279	Data279	Data279	Data279	Data279	Data279	Data279	Data279	Data279	Data279	Sample279
Sample280	AAACACCT	GTGCCAGCMGCCGCGGTAA	Column1 data	Column2 data	Column3 data	Column4 data	Column5 data	Column6 data	Column7 data	Column8 data	Column9 data	Column10 data	Data280	Data280	Data280	Data280	Data280	Data280	Data280	Data280	Data280	Data280	Sample280
Sample281	AAACACGA	GTGCCAGCMGCCGCGGTAA	Column1 data	Column2 data	Column3 data	Column4 data	Column5 data	Column6 data	Column7 data	Column8 data	Column9 data	Column10 data	Data281	Data281	Data281	Data281	Data281	Data281	Data281	Data281	Data281	Data281	Sample281
Sample282	AAACACGC	GTGCCAGCMGCCGCGGTAA	Column1 data	Column2 data	Column3 data	Column4 data	Column5 data	Column6 data	Column7 data	Column8 data	Column9 data	Column10 data	Data282	Data282	Data282	Data282	Data282	Data282	Data282	Data282	Data282	Data282	Sample282
Sample283	AAACACGG	GTGCCAGCMGCCGCGGTAA	Column1 data	Column2 data	Column3 data	Column4 data	Column5 data	Column6 data	Column7 data	Column8 data	Column9 data	Column10 data	Data283	Data283	Data283	Data283	Data283	Data283	Data283	Data283	Data283	Data283	Sample283
Sample284	AAACACGT	GTGCCAGCMGCCGCGGTAA	Column1 data	Column2 data	Column3 data	Column4 data	Column5 data	Column6 data	Column7 data	Column8 data	Column9 data	Column10 data	Data284	Data284	Data284	Data284	Data284	Data284	Data284	Data284	Data284	Data284	Sample284
Sample285	AAACACTA	GTGCCAGCMGCCGCGGTAA	Column1 data	Column2 data	Column3 data	Column4 data	Column5 data	Column6 data	Column7 data	Column8 data	Column9 data	Column10 data	Data285	Data285	Data285	Data285	Data285	Data285	Data285	Data285	Data285	Data285	Sample285
Sample286	AAACACTC	GTGCCAGCMGCCGCGGTAA	Column1 data	Column2 data	Column3 data	Column4 data	Column5 data	Column6 data	Column7 data	Column8 data	Column9 data	Column10 data	Data286	Data286	Data286	Data286	Data286	Data286	Data286	Data286	Data286	Data286	Sample286
Sample287	AAACACTG	GTGCCAGCMGCCGCGGTAA	Column1 data	Column2 data	Column3 data	Column4 data	Column5 data	Column6 data	Column7 data	Column8 data	Column9 data	Column10 data	Data287	Data287	Data287	Data287	Data287	Data287	Data287	Data287	Data287	Data287	Sample287
Sample288	AAACACTT	GTGCCAGCMGCCGCGGTAA	Column1 data	Column2 data	Column3 data	Column4 data	Column5 data	Column6 data	Column7 data	Column8 data	Column9 data	Column10 data	Data288	Data288	Data288	Data288	Data288	Data288	Data288	Data288	Data288	Data288	Sample288
Sample289	AAACAGAA	GTGCCAGCMGCCGCGGTAA	Column1 data	Column2 data	Column3 data	Column4 data	Column5 data	Column6 data	Column7 data	Column8 data	Column9 data	Column10 data	Data289	Data289	Data289	Data289	Data289	Data289	Data289	Data289	Data289	Data289	Sample289
Sample290	AAACAGAC	GTGCCAGCMGCCGCGGTAA	Column1 data	Column2 data	Column3 data	Column4 data	Column5 data	Column6 data	Column7 data	Column8 data	Column9 data	Column10 data	Data290	Data290	Data290	Data290	Data290	Data290	Data290	Data290	Data290	Data290	Sample290
Sample291	AAACAGAG	GTGCCAGCMGCCGCGGTAA	Column1 data	Column2 data	Column3 data	Column4 data	Column5 data	Column6 data	Column7 data	Column8 data	Column9 data	Column10 data	Data291	Data291	Data291	Data291	Data291	Data291	Data291	Data291	Data291	Data291	Sample291
Sample292	AAACAGAT	GTGCCAGCMGCCGCGGTAA	Column1 data	Column2 data	Column3 data	Column4 data	Column5 data	Column6 data	Column7 data	Column8 data	Column9 data	Column10 data	Data292	Data292	Data292	Data292	Data292	Data292	Data292	Data292	Data292	Data292	Sample292
Sample293	AAACAGCA	GTGCCAGCMGCCGCGGTAA	Column1 data	Column2 data	Column3 data	Column4 data	Column5 data	Column6 data	Column7 data	Column8 data	Column9 data	Column10 data	Data293	Data293	Data293	Data293	Data293	Data293	Data293	Data293	Data293	Data293	Sample293
Sample294	AAACAGCC	GTGCCAGCMGCCGCGGTAA	Column1 data	Column2 data	Column3 data	Column4 data	Column5 data	Column6 data	Column7 data	Column8 data	Column9 data	Column10 data	Data294	Data294	Data294	Data294	Data294	Data294	Data294	Data294	Data294	Data294	Sample294
Sample295	AAACAGCG	GTGCCAGCMGCCGCGGTAA	Column1 data	Column2 data	Column3 data	Column4 data	Column5 data	Column6 data	Column7 data	Column8 data	Column9 data	Column10 data	Data295	Data295	Data295	Data295	Data295	Data295	Data295	Data295	Data295	Data295	Sample295
Sample296	AAACAGCT	GTGCCAGCMGCCGCGGTAA	Column1 data	Column2 data	Column3 data	Column4 data	Column5 data	Column6 data	Column7 data	Column8 data	Column9 data	Column10 data	Data296	Data296	Data296	Data296	Data296	Data296	Data296	Data296	Data296	Data296	Sample296
Sample297	AAACAGGA	GTGCCAGCMGCCGCGGTAA	Column1 data	Column2 data	Column3 data	Column4 data	Column5 data	Column6 data	Column7 data	Column8 data	Column9 data	Column10 data	Data297	Data297	Data297	Data297	Data297	Data297	Data297	Data297	Data297	Data297	Sample297
Sample298	AAACAGGC	GTGCCAGCMGCCGCGGTAA	Column1 data	Column2 data	Column3 data	Column4 data	Column5 data	Column6 data	Column7 data	Column8 data	Column9 data	Column10 data	Data298	Data298	Data298	Data298	Data298	Data298	Data298	Data298	Data298	Data298	Sample298
Sample299	AAACAGGG	GTGCCAGCMGCCGCGGTAA	Column1 data	Column2 data	Column3 data	Column4 data	Column5 data	Column6 data	Column7 data	Column8 data	Column9 data	Column10 data	Data299	Data299	Data299	Data299	Data299	Data299	Data299	Data299	Data299	Data299	Sample299
Sample300	AAACAGGT	GTGCCAGCMGCCGCGGTAA	Column1 data	Column2 data	Column3 data	Column4 data	Column5 data	Column6 data	Column7 data	Column8 data	Column9 data	Column10 data	Data300	Data300	Data300	Data300	Data300	Data300	Data300	Data300	Data300	Data300	Sample300
Sample301	AAACAGTA	GTGCCAGCMGCCGCGGTAA	Column1 data	Column2 data	Column3 data	Column4 data	Column5 data	Column6 data	Column7 data	Column8 data	Column9 data	Column10 data	Data301	Data301	Data301	Data301	Data301	Data301	Data301	Data301	Data301	Data301	Sample301
Sample302	AAACAGTC	GTGCCAGCMGCCGCGGTAA	Column1 data	Column2 data	Column3 data	Column4 data	Column5 data	Column6 data	Column7 data	Column8 data	Column9 data	Column10 data	Data302	Data302	Data302	Data302	Data302	Data302	Data302	Data302	Data302	Data302	Sample302
Sample303	AAACAGTG	GTGCCAGCMGCCGCGGTAA	Column1 data	Column2 data	Column3 data	Column4 data	Column5 data	Column6 data	Column7 data	Column8 data	Column9 data	Column10 data	Data303	Data303	Data303	Data303	Data303	Data303	Data303	Data303	Data303	Data303	Sample303
Sample304	AAACAGTT	GTGCCAGCMGCCGCGGTAA	Column1 data	Column2 data	Column3 data	Column4 data	Column5 data	Column6 data	Column7 data	Column8 data	Column9 data	Column10 data	Data304	Data304	Data304	Data304	Data304	Data304	Data304	Data304	Data304	Data304	Sample304
Sample305	AAACATAA	GTGCCAGCMGCCGCGGTAA	Column1 data	Column2 data	Column3 data	Column4 data	Column5 data	Column6 data	Column7 data	Column8 data	Column9 data	Column10 data	Data305	Data305	Data305	Data305	Data305	Data305	Data305	Data305	Data305	Data305	Sample305
Sample306	AAACATAC	GTGCCAGCMGCCGCGGTAA	Column1 data	Column2 data	Column3 data	Column4 data	Column5 data	Column6 data	Column7 data	Column8 data	Column9 data	Column10 data	Data306	Data306	Data306	Data306	Data306	Data306	Data306	Data306	Data306	Data306	Sample306
Sample307	AAACATAG	GTGCCAGCMGCCGCGGTAA	Column1 data	Column2 data	Column3 data	Column4 data	Column5 data	Column6 data	Column7 data	Column8 data	Column9 data	Column10 data	Data307	Data307	Data307	Data307	Data307	Data307	Data307	Data307	Data307	Data307	Sample307
Sample308	AAACATAT	GTGCCAGCMGCCGCGGTAA	Column1 data	Column2 data	Column3 data	Column4 data	Column5 data	Column6 data	Column7 data	Column8 data	Column9 data	Column10 data	Data308	Data308	Data308	Data308	Data308	Data308	Data308	Data308	Data308	Data308	Sample308
Sample309	AAACATCA	GTGCCAGCMGCCGCGGTAA	Column1 data	Column2 data	Column3 data	Column4 data	Column5 data	Column6 data	Column7 data	Column8 data	Column9 data	Column10 data	Data309	Data309	Data309	Data309	Data309	Data309	Data309	Data309	Data309	Data309	Sample309
Sample310	AAACATCC	GTGCCAGCMGCCGCGGTAA	Column1 data	Column2 data	Column3 data	Column4 data	Column5 data	Column6 data	Column7 data	Column8 data	Column9 data	Column10 data	Data310	Data310	Data310	Data310	Data310	Data310	Data310	Data310	Data310	Data310	Sample310
Sample311	AAACATCG	GTGCCAGCMGCCGCGGTAA	Column1 data	Column2 data	Column3 data	Column4 data	Column5 data	Column6 data	Column7 data	Column8 data	Column9 data	Column10 data	Data311	Data311	Data311	Data311	Data311	Data311	Data311	Data311	Data311	Data311	Sample311
Sample312	AAACATCT	GTGCCAGCMGCCGCGGTAA	Column1 data	Column2 data	Column3 data	Column4 data	Column5 data	Column6 data	Column7 data	Column8 data	Column9 data	Column10 data	Data312	Data312	Data312	Data312	Data312	Data312	Data312	Data312	Data312	Data312	Sample312
Sample313	AAACATGA	GTGCCAGCMGCCGCGGTAA	Column1 data	Column2 data	Column3 data	Column4 data	Column5 data	Column6 data	Column7 data	Column8 data	Column9 data	Column10 data	Data313	Data313	Data313	Data313	Data313	Data313	Data313	Data313	Data313	Data313	Sample313
Sample314	AAACATGC	GTGCCAGCMGCCGCGGTAA	Column1 data	Column2 data	Column3 data	Column4 data	Column5 data	Column6 data	Column7 data	Column8 data	Column9 data	Column10 data	Data314	Data314	Data314	Data314	Data314	Data314	Data314	Data314	Data314	Data314	Sample314
Sample315	AAACATGG	GTGCCAGCMGCCGCGGTAA	Column1 data	Column2 data	Column3 data	Column4 data	Column5 data	Column6 data	Column7 data	Column8 data	Column9 data	Column10 data	Data315	Data315	Data315	Data315	Data315	Data315	Data315	Data315	Data315	Data315	Sample315
Sample316	AAACATGT	GTGCCAGCMGCCGCGGTAA	Column1 data	Column2 data	Column3 data	Column4 data	Column5 data	Column6 data	Column7 data	Column8 data	Column9 data	Column10 data	Data316	Data316	Data316	Data316	Data316	Data316	Data316	Data316	Data316	Data316	Sample316
Sample317	AAACATTA	GTGCCAGCMGCCGCGGTAA	Column1 data	Column2 data	Column3 data	Column4 data	Column5 data	Column6 data	Column7 data	Column8 data	Column9 data	Column10 data	Data317	Data317	Data317	Data317	Data317	Data317	Data317	Data317	Data317	Data317	Sample317
Sample318	AAACATTC	GTGCCAGCMGCCGCGGTAA	Column1 data	Column2 data	Column3 data	Column4 data	Column5 data	Column6 data	Column7 data	Column8 data	Column9 data	Column10 data	Data318	Data318	Data318	Data318	Data318	Data318	Data318	Data318	Data318	Data318	Sample318
Sample319	AAACATTG	GTGCCAGCMGCCGCGGTAA	Column1 data	Column2 data	Column3 data	Column4 data	Column5 data	Column6 data	Column7 data	Column8 data	Column9 data	Column10 data	Data319	Data319	Data319	Data319	Data319	Data319	Data319	Data319	Data319	Data319	Sample319
Sample320	AAACATTT	GTGCCAGCMGCCGCGGTAA	Column1 data	Column2 data	Column3 data	Column4 data	Column5 data	Column6 data	Column7 data	Column8 data	Column9 data	Column10 data	Data320	Data320	Data320	Data320	Data320	Data320	Data320	Data320	Data320	Data320	Sample320
Sample321	AAACCAAA	GTGCCAGCMGCCGCGGTAA	Column1 data	Column2 data	Column3 data	Column4 data	Column5 data	Column6 data	Column7 data	Column8 data	Column9 data	Column10 data	Data321	Data321	Data321	Data321	Data321	Data321	Data321	Data321	Data321	Data321	Sample321
Sample322	AAACCAAC	GTGCCAGCMGCCGCGGTAA	Column1 data	Column2 data	Column3 data	Column4 data	Column5 data	Column6 data	Column7 data	Column8 data	Column9 data	Column10 data	Data322	Data322	Data322	Data322	Data322	Data322	Data322	Data322	Data322	Data322	Sample322
Sample323	AAACCAAG	GTGCCAGCMGCCGCGGTAA	Column1 data	Column2 data	Column3 data	Column4 data	Column5 data	Column6 data	Column7 data	Column8 data	Column9 data	Column10 data	Data323	Data323	Data323	Data323	Data323	Data323	Data323	Data323	Data323	Data323	Sample323
Sample324	AAACCAAT	GTGCCAGCMGCCGCGGTAA	Column1 data	Column2 data	Column3 data	Column4 data	Column5 data	Column6 data	Column7 data	Column8 data	Column9 data	Column10 data	Data324	Data324	Data324	Data324	Data324	Data324	Data324	Data324	Data324	Data324	Sample324
Sample325	AAACCACA	GTGCCAGCMGCCGCGGTAA	Column1 data	Column2 data	Column3 data	Column4 data	Column5 data	Column6 data	Column7 data	Column8 data	Column9 data	Column10 data	Data325	Data325	Data325	Data325	Data325	Data325	Data325	Data325	Data325	Data325	Sample325
Sample326	AAACCACC	GTGCCAGCMGCCGCGGTAA	Column1 data	Column2 data	Column3 data	Column4 data	Column5 data	Column6 data	Column7 data	Column8 data	Column9 data	Column10 data	Data326	Data326	Data326	Data326	Data326	Data326	Data326	Data326	Data326	Data326	Sample326
Sample327	AAACCACG	GTGCCAGCMGCCGCGGTAA	Column1 data	Column2 data	Column3 data	Column4 data	Column5 data	Column6 data	Column7 data	Column8 data	Column9 data	Column10 data	Data327	Data327	Data327	Data327	Data327	Data327	Data327	Data327	Data327	Data327	Sample327
Sample328	AAACCACT	GTGCCAGCMGCCGCGGTAA	Column1 data	Column2 data	Column3 data	Column4 data	Column5 data	Column6 data	Column7 data	Column8 data	Column9 data	Column10 data	Data328	Data328	Data328	Data328	Data328	Data328	Data328	Data328	Data328	Data328	Sample328
Sample329	AAACCAGA	GTGCCAGCMGCCGCGGTAA	Column1 data	Column2 data	Column3 data	Column4 data	Column5 data	Column6 data	Column7 data	Column8 data	Column9 data	Column10 data	Data329	Data329	Data329	Data329	Data329	Data329	Data329	Data329	Data329	Data329	Sample329
Sample330	AAACCAGC	GTGCCAGCMGCCGCGGTAA	Column1 data	Column2 data	Column3 data	Column4 data	Column5 data	Column6 data	Column7 data	Column8 data	Column9 data	Column10 data	Data330	Data330	Data330	Data330	Data330	Data330	Data330	Data330	Data330	Data330	Sample330
Sample331	AAACCAGG	GTGCCAGCMGCCGCGGTAA	Column1 data	Column2 data	Column3 data	Column4 data	Column5 data	Column6 data	Column7 data	Column8 data	Column9 data	Column10 data	Data331	Data331	Data331	Data331	Data331	Data331	Data331	Data331	Data331	Data331	Sample331
Sample332	AAACCAGT	GTGCCAGCMGCCGCGGTAA	Column1 data	Column2 data	Column3 data	Column4 data	Column5 data	Column6 data	Column7 data	Column8 data	Column9 data	Column10 data	Data332	Data332	Data332	Data332	Data332	Data332	Data332	Data332	Data332	Data332	Sample332
Sample333	AAACCATA	GTGCCAGCMGCCGCGGTAA	Column1 data	Column2 data	Column3 data	Column4 data	Column5 data	Column6 data	Column7 data	Column8 data	Column9 data	Column10 data	Data333	Data333	Data333	Data333	Data333	Data333	Data333	Data333	Data333	Data333	Sample333
Sample334	AAACCATC	GTGCCAGCMGCCGCGGTAA	Column1 data	Column2 data	Column3 data	Column4 data	Column5 data	Column6 data	Column7 data	Column8 data	Column9 data	Column10 data	Data334	Data334	Data334	Data334	Data334	Data334	Data334	Data334	Data334	Data334	Sample334
Sample335	AAACCATG	GTGCCAGCMGCCGCGGTAA	Column1 data	Column2 data	Column3 data	Column4 data	Column5 data	Column6 data	Column7 data	Column8 data	Column9 data	Column10 data	Data335	Data335	Data335	Data335	Data335	Data335	Data335	Data335	Data335	Data335	Sample335
Sample336	AAACCATT	GTGCCAGCMGCCGCGGTAA	Column1 data	Column2 data	Column3 data	Column4 data	Column5 data	Column6 data	Column7 data	Column8 data	Column9 data	Column10 data	Data336	Data336	Data336	Data336	Data336	Data336	Data336	Data336	Data336	Data336	Sample336
Sample337	AAACCCAA	GTGCCAGCMGCCGCGGTAA	Column1 data	Column2 data	Column3 data	Column4 data	Column5 data	Column6 data	Column7 data	Column8 data	Column9 data	Column10 data	Data337	Data337	Data337	Data337	Data337	Data337	Data337	Data337	Data337	Data337	Sample337
Sample338	AAACCCAC	GTGCCAGCMGCCGCGGTAA	Column1 data	Column2 data	Column3 data	Column4 data	Column5 data	Column6 data	Column7 data	Column8 data	Column9 data	Column10 data	Data338	Data338	Data338	Data338	Data338	Data338	Data338	Data338	Data338	Data338	Sample338
Sample339	AAACCCAG	GTGCCAGCMGCCGCGGTAA	Column1 data	Column2 data	Column3 data	Column4 data	Column5 data	Column6 data	Column7 data	Column8 data	Column9 data	Column10 data	Data339	Data339	Data339	Data339	Data339	Data339	Data339	Data339	Data339	Data339	Sample339
Sample340	AAACCCAT	GTGCCAGCMGCCGCGGTAA	Column1 data	Column2 data	Column3 data	Column4 data	Column5 data	Column6 data	Column7 data	Column8 data	Column9 data	Column10 data	Data340	Data340	Data340	Data340	Data340	Data340	Data340	Data340	Data340	Data340	Sample340
Sample341	AAACCCCA	GTGCCAGCMGCCGCGGTAA	Column1 data	Column2 data	Column3 data	Column4 data	Column5 data	Column6 data	Column7 data	Column8 data	Column9 data	Column10 data	Data341	Data341	Data341	Data341	Data341	Data341	Data341	Data341	Data341	Data341	Sample341
Sample342	AAACCCCC	GTGCCAGCMGCCGCGGTAA	Column1 data	Column2 data	Column3 data	Column4 data	Column5 data	Column6 data	Column7 data	Column8 data	Column9 data	Column10 data	Data342	Data342	Data342	Data342	Data342	Data342	Data342	Data342	Data342	Data342	Sample342
Sample343	AAACCCCG	GTGCCAGCMGCCGCGGTAA	Column1 data	Column2 data	Column3 data	Column4 data	Column5 data	Column6 data	Column7 data	Column8 data	Column9 data	Column10 data	Data343	Data343	Data343	Data343	Data343	Data343	Data343	Data343	Data343	Data343	Sample343
Sample344	AAACCCCT	GTGCCAGCMGCCGCGGTAA	Column1 data	Column2 data	Column3 data	Column4 data	Column5 data	Column6 data	Column7 data	Column8 data	Column9 data	Column10 data	Data344	Data344	Data344	Data344	Data344	Data344	Data344	Data344	Data344	Data344	Sample344
Sample345	AAACCCGA	GTGCCAGCMGCCGCGGTAA	Column1 data	Column2 data	Column3 data	Column4 data	Column5 data	Column6 data	Column7 data	Column8 data	Column9 data	Column10 data	Data345	Data345	Data345	Data345	Data345	Data345	Data345	Data345	Data345	Data345	Sample345
Sample346	AAACCCGC	GTGCCAGCMGCCGCGGTAA	Column1 data	Column2 data	Column3 data	Column4 data	Column5 data	Column6 data	Column7 data	Column8 data	Column9 data	Column10 data	Data346	Data346	Data346	Data346	Data346	Data346	Data346	Data346	Data346	Data346	Sample346
Sample347	AAACCCGG	GTGCCAGCMGCCGCGGTAA	Column1 data	Column2 data	Column3 data	Column4 data	Column5 data	Column6 data	Column7 data	Column8 data	Column9 data	Column10 data	Data347	Data347	Data347	Data347	Data347	Data347	Data347	Data347	Data347	Data347	Sample347
Sample348	AAACCCGT	GTGCCAGCMGCCGCGGTAA	Column1 data	Column2 data	Column3 data	Column4 data	Column5 data	Column6 data	Column7 data	Column8 data	Column9 data	Column10 data	Data348	Data348	Data348	Data348	Data348	Data348	Data348	Data348	Data348	Data348	Sample348
Sample349	AAACCCTA	GTGCCAGCMGCCGCGGTAA	Column1 data	Column2 data	Column3 data	Column4 data	Column5 data	Column6 data	Column7 data	Column8 data	Column9 data	Column10 data	Data349	Data349	Data349	Data349	Data349	Data349	Data349	Data349	Data349	Data349	Sample349
Sample350	AAACCCTC	GTGCCAGCMGCCGCGGTAA	Column1 data	Column2 data	Column3 data	Column4 data	Column5 data	Column6 data	Column7 data	Column8 data	Column9 data	Column10 data	Data350	Data350	Data350	Data350	Data350	Data350	Data350	Data350	Data350	Data350	Sample350
Sample351	AAACCCTG	GTGCCAGCMGCCGCGGTAA	Column1 data	Column2 data	Column3 data	Column4 data	Column5 data	Column6 data	Column7 data	Column8 data	Column9 data	Column10 data	Data351	Data351	Data351	Data351	Data351	Data351	Data351	Data351	Data351	Data351	Sample351
Sample352	AAACCCTT	GTGCCAGCMGCCGCGGTAA	Column1 data	Column2 data	Column3 data	Column4 data	Column5 data	Column6 data	Column7 data	Column8 data	Column9 data	Column10 data	Data352	Data352	Data352	Data352	Data352	Data352	Data352	Data352	Data352	Data352	Sample352
Sample353	AAACCGAA	GTGCCAGCMGCCGCGGTAA	Column1 data	Column2 data	Column3 data	Column4 data	Column5 data	Column6 data	Column7 data	Column8 data	Column9 data	Column10 data	Data353	Data353	Data353	Data353	Data353	Data353	Data353	Data353	Data353	Data353	Sample353
Sample354	AAACCGAC	GTGCCAGCMGCCGCGGTAA	Column1 data	Column2 data	Column3 data	Column4 data	Column5 data	Column6 data	Column7 data	Column8 data	Column9 data	Column10 data	Data354	Data354	Data354	Data354	Data354	Data354	Data354	Data354	Data354	Data354	Sample354
Sample355	AAACCGAG	GTGCCAGCMGCCGCGGTAA	Column1 data	Column2 data	Column3 data	Column4 data	Column5 data	Column6 data	Column7 data	Column8 data	Column9 data	Column10 data	Data355	Data355	Data355	Data355	Data355	Data355	Data355	Data355	Data355	Data355	Sample355
Sample356	AAACCGAT	GTGCCAGCMGCCGCGGTAA	Column1 data	Column2 data	Column3 data	Column4 data	Column5 data	Column6 data	Column7 data	Column8 data	Column9 data	Column10 data	Data356	Data356	Data356	Data356	Data356	Data356	Data356	Data356	Data356	Data356	Sample356
Sample357	AAACCGCA	GTGCCAGCMGCCGCGGTAA	Column1 data	Column2 data	Column3 data	Column4 data	Column5 data	Column6 data	Column7 data	Column8 data	Column9 data	Column10 data	Data357	Data357	Data357	Data357	Data357	Data357	Data357	Data357	Data357	Data357	Sample357
Sample358	AAACCGCC	GTGCCAGCMGCCGCGGTAA	Column1 data	Column2 data	Column3 data	Column4 data	Column5 data	Column6 data	Column7 data	Column8 data	Column9 data	Column10 data	Data358	Data358	Data358	Data358	Data358	Data358	Data358	Data358	Data358	Data358	Sample358
Sample359	AAACCGCG	GTGCCAGCMGCCGCGGTAA	Column1 data	Column2 data	Column3 data	Column4 data	Column5 data	Column6 data	Column7 data	Column8 data	Column9 data	Column10 data	Data359	Data359	Data359	Data359	Data359	Data359	Data359	Data359	Data359	Data359	Sample359
Sample360	AAACCGCT	GTGCCAGCMGCCGCGGTAA	Column1 data	Column2 data	Column3 data	Column4 data	Column5 data	Column6 data	Column7 data	Column8 data	Column9 data	Column10 data	Data360	Data360	Data360	Data360	Data360	Data360	Data360	Data360	Data360	Data360	Sample360
Sample361	AAACCGGA	GTGCCAGCMGCCGCGGTAA	Column1 data	Column2 data	Column3 data	Column4 data	Column5 data	Column6 data	Column7 data	Column8 data	Column9 data	Column10 data	Data361	Data361	Data361	Data361	Data361	Data361	Data361	Data361	Data361	Data361	Sample361
Sample362	AAACCGGC	GTGCCAGCMGCCGCGGTAA	Column1 data	Column2 data	Column3 data	Column4 data	Column5 data	Column6 data	Column7 data	Column8 data	Column9 data	Column10 data	Data362	Data362	Data362	Data362	Data362	Data362	Data362	Data362	Data362	Data362	Sample362
Sample363	AAACCGGG	GTGCCAGCMGCCGCGGTAA	Column1 data	Column2 data	Column3 data	Column4 data	Column5 data	Column6 data	Column7 data	Column8 data	Column9 data	Column10 data	Data363	Data363	Data363	Data363	Data363	Data363	Data363	Data363	Data363	Data363	Sample363
Sample364	AAACCGGT	GTGCCAGCMGCCGCGGTAA	Column1 data	Column2 data	Column3 data	Column4 data	Column5 data	Column6 data	Column7 data	Column8 data	Column9 data	Column10 data	Data364	Data364	Data364	Data364	Data364	Data364	Data364	Data364	Data364	Data364	Sample364
Sample365	AAACCGTA	GTGCCAGCMGCCGCGGTAA	Column1 data	Column2 data	Column3 data	Column4 data	Column5 data	Column6 data	Column7 data	Column8 data	Column9 data	Column10 data	Data365	Data365	Data365	Data365	Data365	Data365	Data365	Data365	Data365	Data365	Sample365
Sample366	AAACCGTC	GTGCCAGCMGCCGCGGTAA	Column1 data	Column2 data	Column3 data	Column4 data	Column5 data	Column6 data	Column7 data	Column8 data	Column9 data	Column10 data	Data366	Data366	Data366	Data366	Data366	Data366	Data366	Data366	Data366	Data366	Sample366
Sample367	AAACCGTG	GTGCCAGCMGCCGCGGTAA	Column1 data	Column2 data	Column3 data	Column4 data	Column5 data	Column6 data	Column7 data	Column8 data	Column9 data	Column10 data	Data367	Data367	Data367	Data367	Data367	Data367	Data367	Data367	Data367	Data367	Sample367
Sample368	AAACCGTT	GTGCCAGCMGCCGCGGTAA	Column1 data	Column2 data	Column3 data	Column4 data	Column5 data	Column6 data	Column7 data	Column8 data	Column9 data	Column10 data	Data368	Data368	Data368	Data368	Data368	Data368	Data368	Data368	Data368	Data368	Sample368
Sample369	AAACCTAA	GTGCCAGCMGCCGCGGTAA	Column1 data	Column2 data	Column3 data	Column4 data	Column5 data	Column6 data	Column7 data	Column8 data	Column9 data	Column10 data	Data369	Data369	Data369	Data369	Data369	Data369	Data369	Data369	Data369	Data369	Sample369
Sample370	AAACCTAC	GTGCCAGCMGCCGCGGTAA	Column1 data	Column2 data	Column3 data	Column4 data	Column5 data	Column6 data	Column7 data	Column8 data	Column9 data	Column10 data	Data370	Data370	Data370	Data370	Data370	Data370	Data370	Data370	Data370	Data370	Sample370
Sample371	AAACCTAG	GTGCCAGCMGCCGCGGTAA	Column1 data	Column2 data	Column3 data	Column4 data	Column5 data	Column6 data	Column7 data	Column8 data	Column9 data	Column10 data	Data371	Data371	Data371	Data371	Data371	Data371	Data371	Data371	Data371	Data371	Sample371
Sample372	AAACCTAT	GTGCCAGCMGCCGCGGTAA	Column1 data	Column2 data	Column3 data	Column4 data	Column5 data	Column6 data	Column7 data	Column8 data	Column9 data	Column10 data	Data372	Data372	Data372	Data372	Data372	Data372	Data372	Data372	Data372	Data372	Sample372
Sample373	AAACCTCA	GTGCCAGCMGCCGCGGTAA	Column1 data	Column2 data	Column3 data	Column4 data	Column5 data	Column6 data	Column7 data	Column8 data	Column9 data	Column10 data	Data373	Data373	Data373	Data373	Data373	Data373	Data373	Data373	Data373	Data373	Sample373
Sample374	AAACCTCC	GTGCCAGCMGCCGCGGTAA	Column1 data	Column2 data	Column3 data	Column4 data	Column5 data	Column6 data	Column7 data	Column8 data	Column9 data	Column10 data	Data374	Data374	Data374	Data374	Data374	Data374	Data374	Data374	Data374	Data374	Sample374
Sample375	AAACCTCG	GTGCCAGCMGCCGCGGTAA	Column1 data	Column2 data	Column3 data	Column4 data	Column5 data	Column6 data	Column7 data	Column8 data	Column9 data	Column10 data	Data375	Data375	Data375	Data375	Data375	Data375	Data375	Data375	Data375	Data375	Sample375
Sample376	AAACCTCT	GTGCCAGCMGCCGCGGTAA	Column1 data	Column2 data	Column3 data	Column4 data	Column5 data	Column6 data	Column7 data	Column8 data	Column9 data	Column10 data	Data376	Data376	Data376	Data376	Data376	Data376	Data376	Data376	Data376	Data376	Sample376
Sample377	AAACCTGA	GTGCCAGCMGCCGCGGTAA	Column1 data	Column2 data	Column3 data	Column4 data	Column5 data	Column6 data	Column7 data	Column8 data	Column9 data	Column10 data	Data377	Data377	Data377	Data377	Data377	Data377	Data377	Data377	Data377	Data377	Sample377
Sample378	AAACCTGC	GTGCCAGCMGCCGCGGTAA	Column1 data	Column2 data	Column3 data	Column4 data	Column5 data	Column6 data	Column7 data	Column8 data	Column9 data	Column10 data	Data378	Data378	Data378	Data378	Data378	Data378	Data378	Data378	Data378	Data378	Sample378
Sample379	AAACCTGG	GTGCCAGCMGCCGCGGTAA	Column1 data	Column2 data	Column3 data	Column4 data	Column5 data	Column6 data	Column7 data	Column8 data	Column9 data	Column10 data	Data379	Data379	Data379	Data379	Data379	Data379	Data379	Data379	Data379	Data379	Sample379
Sample380	AAACCTGT	GTGCCAGCMGCCGCGGTAA	Column1 data	Column2 data	Column3 data	Column4 data	Column5 data	Column6 data	Column7 data	Column8 data	Column9 data	Column10 data	Data380	Data380	Data380	Data380	Data380	Data380	Data380	Data380	Data380	Data380	Sample380
Sample381	AAACCTTA	GTGCCAGCMGCCGCGGTAA	Column1 data	Column2 data	Column3 data	Column4 data	Column5 data	Column6 data	Column7 data	Column8 data	Column9 data	Column10 data	Data381	Data381	Data381	Data381	Data381	Data381	Data381	Data381	Data381	Data381	Sample381
Sample382	AAACCTTC	GTGCCAGCMGCCGCGGTAA	Column1 data	Column2 data	Column3 data	Column4 data	Column5 data	Column6 data	Column7 data	Column8 data	Column9 data	Column10 data	Data382	Data382	Data382	Data382	Data382	Data382	Data382	Data382	Data382	Data382	Sample382
Sample383	AAACCTTG	GTGCCAGCMGCCGCGGTAA	Column1 data	Column2 data	Column3 data	Column4 data	Column5 data	Column6 data	Column7 data	Column8 data	Column9 data	Column10 data	Data383	Data383	Data383	Data383	Data383	Data383	Data383	Data383	Data383	Data383	Sample383
Sample384	AAACCTTT	GTGCCAGCMGCCGCGGTAA	Column1 data	Column2 data	Column3 data	Column4 data	Column5 data	Column6 data	Column7 data	Column8 data	Column9 data	Column10 data	Data384	Data384	Data384	Data384	Data384	Data384	Data384	Data384	Data384	Data384	Sample384
Sample385	AAACGAAA	GTGCCAGCMGCCGCGGTAA	Column1 data	Column2 data	Column3 data	Column4 data	Column5 data	Column6 data	Column7 data	Column8 data	Column9 data	Column10 data	Data385	Data385	Data385	Data385	Data385	Data385	Data385	Data385	Data385	Data385	Sample385
Sample386	AAACGAAC	GTGCCAGCMGCCGCGGTAA	Column1 data	Column2 data	Column3 data	Column4 data	Column5 data	Column6 data	Column7 data	Column8 data	Column9 data	Column10 data	Data386	Data386	Data386	Data386	Data386	Data386	Data386	Data386	Data386	Data386	Sample386
Sample387	AAACGAAG	GTGCCAGCMGCCGCGGTAA	Column1 data	Column2 data	Column3 data	Column4 data	Column5 data	Column6 data	Column7 data	Column8 data	Column9 data	Column10 data	Data387	Data387	Data387	Data387	Data387	Data387	Data387	Data387	Data387	Data387	Sample387
Sample388	AAACGAAT	GTGCCAGCMGCCGCGGTAA	Column1 data	Column2 data	Column3 data	Column4 data	Column5 data	Column6 data	Column7 data	Column8 data	Column9 data	Column10 data	Data388	Data388	Data388	Data388	Data388	Data388	Data388	Data388	Data388	Data388	Sample388
Sample389	AAACGACA	GTGCCAGCMGCCGCGGTAA	Column1 data	Column2 data	Column3 data	Column4 data	Column5 data	Column6 data	Column7 data	Column8 data	Column9 data	Column10 data	Data389	Data389	Data389	Data389	Data389	Data389	Data389	Data389	Data389	Data389	Sample389
Sample390	AAACGACC	GTGCCAGCMGCCGCGGTAA	Column1 data	Column2 data	Column3 data	Column4 data	Column5 data	Column6 data	Column7 data	Column8 data	Column9 data	Column10 data	Data390	Data390	Data390	Data390	Data390	Data390	Data390	Data390	Data390	Data390	Sample390
Sample391	AAACGACG	GTGCCAGCMGCCGCGGTAA	Column1 data	Column2 data	Column3 data	Column4 data	Column5 data	Column6 data	Column7 data	Column8 data	Column9 data	Column10 data	Data391	Data391	Data391	Data391	Data391	Data391	Data391	Data391	Data391	Data391	Sample391
Sample392	AAACGACT	GTGCCAGCMGCCGCGGTAA	Column1 data	Column2 data	Column3 data	Column4 data	Column5 data	Column6 data	Column7 data	Column8 data	Column9 data	Column10 data	Data392	Data392	Data392	Data392	Data392	Data392	Data392	Data392	Data392	Data392	Sample392
Sample393	AAACGAGA	GTGCCAGCMGCCGCGGTAA	Column1 data	Column2 data	Column3 data	Column4 data	Column5 data	Column6 data	Column7 data	Column8 data	Column9 data	Column10 data	Data393	Data393	Data393	Data393	Data393	Data393	Data393	Data393	Data393	Data393	Sample393
Sample394	AAACGAGC	GTGCCAGCMGCCGCGGTAA	Column1 data	Column2 data	Column3 data	Column4 data	Column5 data	Column6 data	Column7 data	Column8 data	Column9 data	Column10 data	Data394	Data394	Data394	Data394	Data394	Data394	Data394	Data394	Data394	Data394	Sample394
Sample395	AAACGAGG	GTGCCAGCMGCCGCGGTAA	Column1 data	Column2 data	Column3 data	Column4 data	Column5 data	Column6 data	Column7 data	Column8 data	Column9 data	Column10 data	Data395	Data395	Data395	Data395	Data395	Data395	Data395	Data395	Data395	Data395	Sample395
Sample396	AAACGAGT	GTGCCAGCMGCCGCGGTAA	Column1 data	Column2 data	Column3 data	Column4 data	Column5 data	Column6 data	Column7 data	Column8 data	Column9 data	Column10 data	Data396	Data396	Data396	Data396	Data396	Data396	Data396	Data396	Data396	Data396	Sample396
Sample397	AAACGATA	GTGCCAGCMGCCGCGGTAA	Column1 data	Column2 data	Column3 data	Column4 data	Column5 data	Column6 data	Column7 data	Column8 data	Column9 data	Column10 data	Data397	Data397	Data397	Data397	Data397	Data397	Data397	Data397	Data397	Data397	Sample397
Sample398	AAACGATC	GTGCCAGCMGCCGCGGTAA	Column1 data	Column2 data	Column3 data	Column4 data	Column5 data	Column6 data	Column7 data	Column8 data	Column9 data	Column10 data	Data398	Data398	Data398	Data398	Data398	Data398	Data398	Data398	Data398	Data398	Sample398
Sample399	AAACGATG	GTGCCAGCMGCCGCGGTAA	Column1 data	Column2 data	Column3 data	Column4 data	Column5 data	Column6 data	Column7 data	Column8 data	Column9 data	Column10 data	Data399	Data399	Data399	Data399	Data399	Data399	Data399	Data399	Data399	Data399	Sample399
Sample400	AAACGATT	GTGCCAGCMGCCGCGGTAA	Column1 data	Column2 data	Column3 data	Column4 data	Column5 data	Column6 data	Column7 data	Column8 data	Column9 data	Column10 data	Data400	Data400	Data400	Data400	Data400	Data400	Data400	Data400	Data400	Data400	Sample400
Sample401	AAACGCAA	GTGCCAGCMGCCGCGGTAA	Column1 data	Column2 data	Column3 data	Column4 data	Column5 data	Column6 data	Column7 data	Column8 data	Column9 data	Column10 data	Data401	Data401	Data401	Data401	Data401	Data401	Data401	Data401	Data401	Data401	Sample401
Sample402	AAACGCAC	GTGCCAGCMGCCGCGGTAA	Column1 data	Column2 data	Column3 data	Column4 data	Column5 data	Column6 data	Column7 data	Column8 data	Column9 data	Column10 data	Data402	Data402	Data402	Data402	Data402	Data402	Data402	Data402	Data402	Data402	Sample402
Sample403	AAACGCAG	GTGCCAGCMGCCGCGGTAA	Column1 data	Column2 data	Column3 data	Column4 data	Column5 data	Column6 data	Column7 data	Column8 data	Column9 data	Column10 data	Data403	Data403	Data403	Data403	Data403	Data403	Data403	Data403	Data403	Data403	Sample403
Sample404	AAACGCAT	GTGCCAGCMGCCGCGGTAA	Column1 data	Column2 data	Column3 data	Column4 data	Column5 data	Column6 data	Column7 data	Column8 data	Column9 data	Column10 data	Data404	Data404	Data404	Data404	Data404	Data404	Data404	Data404	Data404	Data404	Sample404
Sample405	AAACGCCA	GTGCCAGCMGCCGCGGTAA	Column1 data	Column2 data	Column3 data	Column4 data	Column5 data	Column6 data	Column7 data	Column8 data	Column9 data	Column10 data	Data405	Data405	Data405	Data405	Data405	Data405	Data405	Data405	Data405	Data405	Sample405
Sample406	AAACGCCC	GTGCCAGCMGCCGCGGTAA	Column1 data	Column2 data	Column3 data	Column4 data	Column5 data	Column6 data	Column7 data	Column8 data	Column9 data	Column10 data	Data406	Data406	Data406	Data406	Data406	Data406	Data406	Data406	Data406	Data406	Sample406
Sample407	AAACGCCG	GTGCCAGCMGCCGCGGTAA	Column1 data	Column2 data	Column3 data	Column4 data	Column5 data	Column6 data	Column7 data	Column8 data	Column9 data	Column10 data	Data407	Data407	Data407	Data407	Data407	Data407	Data407	Data407	Data407	Data407	Sample407
Sample408	AAACGCCT	GTGCCAGCMGCCGCGGTAA	Column1 data	Column2 data	Column3 data	Column4 data	Column5 data	Column6 data	Column7 data	Column8 data	Column9 data	Column10 data	Data408	Data408	Data408	Data408	Data408	Data408	Data408	Data408	Data408	Data408	Sample408
Sample409	AAACGCGA	GTGCCAGCMGCCGCGGTAA	Column1 data	Column2 data	Column3 data	Column4 data	Column5 data	Column6 data	Column7 data	Column8 data	Column9 data	Column10 data	Data409	Data409	Data409	Data409	Data409	Data409	Data409	Data409	Data409	Data409	Sample409
Sample410	AAACGCGC	GTGCCAGCMGCCGCGGTAA	Column1 data	Column2 data	Column3 data	Column4 data	Column5 data	Column6 data	Column7 data	Column8 data	Column9 data	Column10 data	Data410	Data410	Data410	Data410	Data410	Data410	Data410	Data410	Data410	Data410	Sample410
Sample411	AAACGCGG	GTGCCAGCMGCCGCGGTAA	Column1 data	Column2 data	Column3 data	Column4 data	Column5 data	Column6 data	Column7 data	Column8 data	Column9 data	Column10 data	Data411	Data411	Data411	Data411	Data411	Data411	Data411	Data411	Data411	Data411	Sample411
Sample412	AAACGCGT	GTGCCAGCMGCCGCGGTAA	Column1 data	Column2 data	Column3 data	Column4 data	Column5 data	Column6 data	Column7 data	Column8 data	Column9 data	Column10 data	Data412	Data412	Data412	Data412	Data412	Data412	Data412	Data412	Data412	Data412	Sample412
Sample413	AAACGCTA	GTGCCAGCMGCCGCGGTAA	Column1 data	Column2 data	Column3 data	Column4 data	Column5 data	Column6 data	Column7 data	Column8 data	Column9 data	Column10 data	Data413	Data413	Data413	Data413	Data413	Data413	Data413	Data413	Data413	Data413	Sample413
Sample414	AAACGCTC	GTGCCAGCMGCCGCGGTAA	Column1 data	Column2 data	Column3 data	Column4 data	Column5 data	Column6 data	Column7 data	Column8 data	Column9 data	Column10 data	Data414	Data414	Data414	Data414	Data414	Data414	Data414	Data414	Data414	Data414	Sample414
Sample415	AAACGCTG	GTGCCAGCMGCCGCGGTAA	Column1 data	Column2 data	Column3 data	Column4 data	Column5 data	Column6 data	Column7 data	Column8 data	Column9 data	Column10 data	Data415	Data415	Data415	Data415	Data415	Data415	Data415	Data415	Data415	Data415	Sample415
Sample416	AAACGCTT	GTGCCAGCMGCCGCGGTAA	Column1 data	Column2 data	Column3 data	Column4 data	Column5 data	Column6 data	Column7 data	Column8 data	Column9 data	Column10 data	Data416	Data416	Data416	Data416	Data416	Data416	Data416	Data416	Data416	Data416	Sample416
Sample417	AAACGGAA	GTGCCAGCMGCCGCGGTAA	Column1 data	Column2 data	Column3 data	Column4 data	Column5 data	Column6 data	Column7 data	Column8 data	Column9 data	Column10 data	Data417	Data417	Data417	Data417	Data417	Data417	Data417	Data417	Data417	Data417	Sample417
Sample418	AAACGGAC	GTGCCAGCMGCCGCGGTAA	Column1 data	Column2 data	Column3 data	Column4 data	Column5 data	Column6 data	Column7 data	Column8 data	Column9 data	Column10 data	Data418	Data418	Data418	Data418	Data418	Data418	Data418	Data418	Data418	Data418	Sample418
Sample419	AAACGGAG	GTGCCAGCMGCCGCGGTAA	Column1 data	Column2 data	Column3 data	Column4 data	Column5 data	Column6 data	Column7 data	Column8 data	Column9 data	Column10 data	Data419	Data419	Data419	Data419	Data419	Data419	Data419	Data419	Data419	Data419	Sample419
Sample420	AAACGGAT	GTGCCAGCMGCCGCGGTAA	Column1 data	Column2 data	Column3 data	Column4 data	Column5 data	Column6 data	Column7 data	Column8 data	Column9 data	Column10 data	Data420	Data420	Data420	Data420	Data420	Data420	Data420	Data420	Data420	Data420	Sample420
Sample421	AAACGGCA	GTGCCAGCMGCCGCGGTAA	Column1 data	Column2 data	Column3 data	Column4 data	Column5 data	Column6 data	Column7 data	Column8 data	Column9 data	Column10 data	Data421	Data421	Data421	Data421	Data421	Data421	Data421	Data421	Data421	Data421	Sample421
Sample422	AAACGGCC	GTGCCAGCMGCCGCGGTAA	Column1 data	Column2 data	Column3 data	Column4 data	Column5 data	Column6 data	Column7 data	Column8 data	Column9 data	Column10 data	Data422	Data422	Data422	Data422	Data422	Data422	Data422	Data422	Data422	Data422	Sample422
Sample423	AAACGGCG	GTGCCAGCMGCCGCGGTAA	Column1 data	Column2 data	Column3 data	Column4 data	Column5 data	Column6 data	Column7 data	Column8 data	Column9 data	Column10 data	Data423	Data423	Data423	Data423	Data423	Data423	Data423	Data423	Data423	Data423	Sample423
Sample424	AAACGGCT	GTGCCAGCMGCCGCGGTAA	Column1 data	Column2 data	Column3 data	Column4 data	Column5 data	Column6 data	Column7 data	Column8 data	Column9 data	Column10 data	Data424	Data424	Data424	Data424	Data424	Data424	Data424	Data424	Data424	Data424	Sample424
Sample425	AAACGGGA	GTGCCAGCMGCCGCGGTAA	Column1 data	Column2 data	Column3 data	Column4 data	Column5 data	Column6 data	Column7 data	Column8 data	Column9 data	Column10 data	Data425	Data425	Data425	Data425	Data425	Data425	Data425	Data425	Data425	Data425	Sample425
Sample426	AAACGGGC	GTGCCAGCMGCCGCGGTAA	Column1 data	Column2 data	Column3 data	Column4 data	Column5 data	Column6 data	Column7 data	Column8 data	Column9 data	Column10 data	Data426	Data426	Data426	Data426	Data426	Data426	Data426	Data426	Data426	Data426	Sample426
Sample427	AAACGGGG	GTGCCAGCMGCCGCGGTAA	Column1 data	Column2 data	Column3 data	Column4 data	Column5 data	Column6 data	Column7 data	Column8 data	Column9 data	Column10 data	Data427	Data427	Data427	Data427	Data427	Data427	Data427	Data427	Data427	Data427	Sample427
Sample428	AAACGGGT	GTGCCAGCMGCCGCGGTAA	Column1 data	Column2 data	Column3 data	Column4 data	Column5 data	Column6 data	Column7 data	Column8 data	Column9 data	Column10 data	Data428	Data428	Data428	Data428	Data428	Data428	Data428	Data428	Data428	Data428	Sample428
Sample429	AAACGGTA	GTGCCAGCMGCCGCGGTAA	Column1 data	Column2 data	Column3 data	Column4 data	Column5 data	Column6 data	Column7 data	Column8 data	Column9 data	Column10 data	Data429	Data429	Data429	Data429	Data429	Data429	Data429	Data429	Data429	Data429	Sample429
Sample430	AAACGGTC	GTGCCAGCMGCCGCGGTAA	Column1 data	Column2 data	Column3 data	Column4 data	Column5 data	Column6 data	Column7 data	Column8 data	Column9 data	Column10 data	Data430	Data430	Data430	Data430	Data430	Data430	Data430	Data430	Data430	Data430	Sample430
Sample431	AAACGGTG	GTGCCAGCMGCCGCGGTAA	Column1 data	Column2 data	Column3 data	Column4 data	Column5 data	Column6 data	Column7 data	Column8 data	Column9 data	Column10 data	Data431	Data431	Data431	Data431	Data431	Data431	Data431	Data431	Data431	Data431	Sample431
Sample432	AAACGGTT	GTGCCAGCMGCCGCGGTAA	Column1 data	Column2 data	Column3 data	Column4 data	Column5 data	Column6 data	Column7 data	Column8 data	Column9 data	Column10 data	Data432	Data432	Data432	Data432	Data432	Data432	Data432	Data432	Data432	Data432	Sample432
Sample433	AAACGTAA	GTGCCAGCMGCCGCGGTAA	Column1 data	Column2 data	Column3 data	Column4 data	Column5 data	Column6 data	Column7 data	Column8 data	Column9 data	Column10 data	Data433	Data433	Data433	Data433	Data433	Data433	Data433	Data433	Data433	Data433	Sample433
Sample434	AAACGTAC	GTGCCAGCMGCCGCGGTAA	Column1 data	Column2 data	Column3 data	Column4 data	Column5 data	Column6 data	Column7 data	Column8 data	Column9 data	Column10 data	Data434	Data434	Data434	Data434	Data434	Data434	Data434	Data434	Data434	Data434	Sample434
Sample435	AAACGTAG	GTGCCAGCMGCCGCGGTAA	Column1 data	Column2 data	Column3 data	Column4 data	Column5 data	Column6 data	Column7 data	Column8 data	Column9 data	Column10 data	Data435	Data435	Data435	Data435	Data435	Data435	Data435	Data435	Data435	Data435	Sample435
Sample436	AAACGTAT	GTGCCAGCMGCCGCGGTAA	Column1 data	Column2 data	Column3 data	Column4 data	Column5 data	Column6 data	Column7 data	Column8 data	Column9 data	Column10 data	Data436	Data436	Data436	Data436	Data436	Data436	Data436	Data436	Data436	Data436	Sample436
Sample437	AAACGTCA	GTGCCAGCMGCCGCGGTAA	Column1 data	Column2 data	Column3 data	Column4 data	Column5 data	Column6 data	Column7 data	Column8 data	Column9 data	Column10 data	Data437	Data437	Data437	Data437	Data437	Data437	Data437	Data437	Data437	Data437	Sample437
Sample438	AAACGTCC	GTGCCAGCMGCCGCGGTAA	Column1 data	Column2 data	Column3 data	Column4 data	Column5 data	Column6 data	Column7 data	Column8 data	Column9 data	Column10 data	Data438	Data438	Data438	Data438	Data438	Data438	Data438	Data438	Data438	Data438	Sample438
Sample439	AAACGTCG	GTGCCAGCMGCCGCGGTAA	Column1 data	Column2 data	Column3 data	Column4 data	Column5 data	Column6 data	Column7 data	Column8 data	Column9 data	Column10 data	Data439	Data439	Data439	Data439	Data439	Data439	Data439	Data439	Data439	Data439	Sample439
Sample440	AAACGTCT	GTGCCAGCMGCCGCGGTAA	Column1 data	Column2 data	Column3 data	Column4 data	Column5 data	Column6 data	Column7 data	Column8 data	Column9 data	Column10 data	Data440	Data440	Data440	Data440	Data440	Data440	Data440	Data440	Data440	Data440	Sample440
Sample441	AAACGTGA	GTGCCAGCMGCCGCGGTAA	Column1 data	Column2 data	Column3 data	Column4 data	Column5 data	Column6 data	Column7 data	Column8 data	Column9 data	Column10 data	Data441	Data441	Data441	Data441	Data441	Data441	Data441	Data441	Data441	Data441	Sample441
Sample442	AAACGTGC	GTGCCAGCMGCCGCGGTAA	Column1 data	Column2 data	Column3 data	Column4 data	Column5 data	Column6 data	Column7 data	Column8 data	Column9 data	Column10 data	Data442	Data442	Data442	Data442	Data442	Data442	Data442	Data442	Data442	Data442	Sample442
Sample443	AAACGTGG	GTGCCAGCMGCCGCGGTAA	Column1 data	Column2 data	Column3 data	Column4 data	Column5 data	Column6 data	Column7 data	Column8 data	Column9 data	Column10 data	Data443	Data443	Data443	Data443	Data443	Data443	Data443	Data443	Data443	Data443	Sample443
Sample444	AAACGTGT	GTGCCAGCMGCCGCGGTAA	Column1 data	Column2 data	Column3 data	Column4 data	Column5 data	Column6 data	Column7 data	Column8 data	Column9 data	Column10 data	Data444	Data444	Data444	Data444	Data444	Data444	Data444	Data444	Data444	Data444	Sample444
Sample445	AAACGTTA	GTGCCAGCMGCCGCGGTAA	Column1 data	Column2 data	Column3 data	Column4 data	Column5 data	Column6 data	Column7 data	Column8 data	Column9 data	Column10 data	Data445	Data445	Data445	Data445	Data445	Data445	Data445	Data445	Data445	Data445	Sample445
Sample446	AAACGTTC	GTGCCAGCMGCCGCGGTAA	Column1 data	Column2 data	Column3 data	Column4 data	Column5 data	Column6 data	Column7 data	Column8 data	Column9 data	Column10 data	Data446	Data446	Data446	Data446	Data446	Data446	Data446	Data446	Data446	Data446	Sample446
Sample447	AAACGTTG	GTGCCAGCMGCCGCGGTAA	Column1 data	Column2 data	Column3 data	Column4 data	Column5 data	Column6 data	Column7 data	Column8 data	Column9 data	Column10 data	Data447	Data447	Data447	Data447	Data447	Data447	Data447	Data447	Data447	Data447	Sample447
Sample448	AAACGTTT	GTGCCAGCMGCCGCGGTAA	Column1 data	Column2 data	Column3 data	Column4 data	Column5 data	Column6 data	Column7 data	Column8 data	Column9 data	Column10 data	Data448	Data448	Data448	Data448	Data448	Data448	Data448	Data448	Data448	Data448	Sample448
Sample449	AAACTAAA	GTGCCAGCMGCCGCGGTAA	Column1 data	Column2 data	Column3 data	Column4 data	Column5 data	Column6 data	Column7 data	Column8 data	Column9 data	Column10 data	Data449	Data449	Data449	Data449	Data449	Data449	Data449	Data449	Data449	Data449	Sample449
Sample450	AAACTAAC	GTGCCAGCMGCCGCGGTAA	Column1 data	Column2 data	Column3 data	Column4 data	Column5 data	Column6 data	Column7 data	Column8 data	Column9 data	Column10 data	Data450	Data450	Data450	Data450	Data450	Data450	Data450	Data450	Data450	Data450	Sample450
Sample451	AAACTAAG	GTGCCAGCMGCCGCGGTAA	Column1 data	Column2 data	Column3 data	Column4 data	Column5 data	Column6 data	Column7 data	Column8 data	Column9 data	Column10 data	Data451	Data451	Data451	Data451	Data451	Data451	Data451	Data451	Data451	Data451	Sample451
Sample452	AAACTAAT	GTGCCAGCMGCCGCGGTAA	Column1 data	Column2 data	Column3 data	Column4 data	Column5 data	Column6 data	Column7 data	Column8 data	Column9 data	Column10 data	Data452	Data452	Data452	Data452	Data452	Data452	Data452	Data452	Data452	Data452	Sample452
Sample453	AAACTACA	GTGCCAGCMGCCGCGGTAA	Column1 data	Column2 data	Column3 data	Column4 data	Column5 data	Column6 data	Column7 data	Column8 data	Column9 data	Column10 data	Data453	Data453	Data453	Data453	Data453	Data453	Data453	Data453	Data453	Data453	Sample453
Sample454	AAACTACC	GTGCCAGCMGCCGCGGTAA	Column1 data	Column2 data	Column3 data	Column4 data	Column5 data	Column6 data	Column7 data	Column8 data	Column9 data	Column10 data	Data454	Data454	Data454	Data454	Data454	Data454	Data454	Data454	Data454	Data454	Sample454
Sample455	AAACTACG	GTGCCAGCMGCCGCGGTAA	Column1 data	Column2 data	Column3 data	Column4 data	Column5 data	Column6 data	Column7 data	Column8 data	Column9 data	Column10 data	Data455	Data455	Data455	Data455	Data455	Data455	Data455	Data455	Data455	Data455	Sample455
Sample456	AAACTACT	GTGCCAGCMGCCGCGGTAA	Column1 data	Column2 data	Column3 data	Column4 data	Column5 data	Column6 data	Column7 data	Column8 data	Column9 data	Column10 data	Data456	Data456	Data456	Data456	Data456	Data456	Data456	Data456	Data456	Data456	Sample456
Sample457	AAACTAGA	GTGCCAGCMGCCGCGGTAA	Column1 data	Column2 data	Column3 data	Column4 data	Column5 data	Column6 data	Column7 data	Column8 data	Column9 data	Column10 data	Data457	Data457	Data457	Data457	Data457	Data457	Data457	Data457	Data457	Data457	Sample457
Sample458	AAACTAGC	GTGCCAGCMGCCGCGGTAA	Column1 data	Column2 data	Column3 data	Column4 data	Column5 data	Column6 data	Column7 data	Column8 data	Column9 data	Column10 data	Data458	Data458	Data458	Data458	Data458	Data458	Data458	Data458	Data458	Data458	Sample458
Sample459	AAACTAGG	GTGCCAGCMGCCGCGGTAA	Column1 data	Column2 data	Column3 data	Column4 data	Column5 data	Column6 data	Column7 data	Column8 data	Column9 data	Column10 data	Data459	Data459	Data459	Data459	Data459	Data459	Data459	Data459	Data459	Data459	Sample459
Sample460	AAACTAGT	GTGCCAGCMGCCGCGGTAA	Column1 data	Column2 data	Column3 data	Column4 data	Column5 data	Column6 data	Column7 data	Column8 data	Column9 data	Column10 data	Data460	Data460	Data460	Data460	Data460	Data460	Data460	Data460	Data460	Data460	Sample460
Sample461	AAACTATA	GTGCCAGCMGCCGCGGTAA	Column1 data	Column2 data	Column3 data	Column4 data	Column5 data	Column6 data	Column7 data	Column8 data	Column9 data	Column10 data	Data461	Data461	Data461	Data461	Data461	Data461	Data461	Data461	Data461	Data461	Sample461
Sample462	AAACTATC	GTGCCAGCMGCCGCGGTAA	Column1 data	Column2 data	Column3 data	Column4 data	Column5 data	Column6 data	Column7 data	Column8 data	Column9 data	Column10 data	Data462	Data462	Data462	Data462	Data462	Data462	Data462	Data462	Data462	Data462	Sample462
Sample463	AAACTATG	GTGCCAGCMGCCGCGGTAA	Column1 data	Column2 data	Column3 data	Column4 data	Column5 data	Column6 data	Column7 data	Column8 data	Column9 data	Column10 data	Data463	Data463	Data463	Data463	Data463	Data463	Data463	Data463	Data463	Data463	Sample463
Sample464	AAACTATT	GTGCCAGCMGCCGCGGTAA	Column1 data	Column2 data	Column3 data	Column4 data	Column5 data	Column6 data	Column7 data	Column8 data	Column9 data	Column10 data	Data464	Data464	Data464	Data464	Data464	Data464	Data464	Data464	Data464	Data464	Sample464
Sample465	AAACTCAA	GTGCCAGCMGCCGCGGTAA	Column1 data	Column2 data	Column3 data	Column4 data	Column5 data	Column6 data	Column7 data	Column8 data	Column9 data	Column10 data	Data465	Data465	Data465	Data465	Data465	Data465	Data465	Data465	Data465	Data465	Sample465
Sample466	AAACTCAC	GTGCCAGCMGCCGCGGTAA	Column1 data	Column2 data	Column3 data	Column4 data	Column5 data	Column6 data	Column7 data	Column8 data	Column9 data	Column10 data	Data466	Data466	Data466	Data466	Data466	Data466	Data466	Data466	Data466	Data466	Sample466
Sample467	AAACTCAG	GTGCCAGCMGCCGCGGTAA	Column1 data	Column2 data	Column3 data	Column4 data	Column5 data	Column6 data	Column7 data	Column8 data	Column9 data	Column10 data	Data467	Data467	Data467	Data467	Data467	Data467	Data467	Data467	Data467	Data467	Sample467
Sample468	AAACTCAT	GTGCCAGCMGCCGCGGTAA	Column1 data	Column2 data	Column3 data	Column4 data	Column5 data	Column6 data	Column7 data	Column8 data	Column9 data	Column10 data	Data468	Data468	Data468	Data468	Data468	Data468	Data468	Data468	Data468	Data468	Sample468
Sample469	AAACTCCA	GTGCCAGCMGCCGCGGTAA	Column1 data	Column2 data	Column3 data	Column4 data	Column5 data	Column6 data	Column7 data	Column8 data	Column9 data	Column10 data	Data469	Data469	Data469	Data469	Data469	Data469	Data469	Data469	Data469	Data469	Sample469
Sample470	AAACTCCC	GTGCCAGCMGCCGCGGTAA	Column1 data	Column2 data	Column3 data	Column4 data	Column5 data	Column6 data	Column7 data	Column8 data	Column9 data	Column10 data	Data470	Data470	Data470	Data470	Data470	Data470	Data470	Data470	Data470	Data470	Sample470
Sample471	AAACTCCG	GTGCCAGCMGCCGCGGTAA	Column1 data	Column2 data	Column3 data	Column4 data	Column5 data	Column6 data	Column7 data	Column8 data	Column9 data	Column10 data	Data471	Data471	Data471	Data471	Data471	Data471	Data471	Data471	Data471	Data471	Sample471
Sample472	AAACTCCT	GTGCCAGCMGCCGCGGTAA	Column1 data	Column2 data	Column3 data	Column4 data	Column5 data	Column6 data	Column7 data	Column8 data	Column9 data	Column10 data	Data472	Data472	Data472	Data472	Data472	Data472	Data472	Data472	Data472	Data472	Sample472
Sample473	AAACTCGA	GTGCCAGCMGCCGCGGTAA	Column1 data	Column2 data	Column3 data	Column4 data	Column5 data	Column6 data	Column7 data	Column8 data	Column9 data	Column10 data	Data473	Data473	Data473	Data473	Data473	Data473	Data473	Data473	Data473	Data473	Sample473
Sample474	AAACTCGC	GTGCCAGCMGCCGCGGTAA	Column1 data	Column2 data	Column3 data	Column4 data	Column5 data	Column6 data	Column7 data	Column8 data	Column9 data	Column10 data	Data474	Data474	Data474	Data474	Data474	Data474	Data474	Data474	Data474	Data474	Sample474
Sample475	AAACTCGG	GTGCCAGCMGCCGCGGTAA	Column1 data	Column2 data	Column3 data	Column4 data	Column5 data	Column6 data	Column7 data	Column8 data	Column9 data	Column10 data	Data475	Data475	Data475	Data475	Data475	Data475	Data475	Data475	Data475	Data475	Sample475
Sample476	AAACTCGT	GTGCCAGCMGCCGCGGTAA	Column1 data	Column2 data	Column3 data	Column4 data	Column5 data	Column6 data	Column7 data	Column8 data	Column9 data	Column10 data	Data476	Data476	Data476	Data476	Data476	Data476	Data476	Data476	Data476	Data476	Sample476
Sample477	AAACTCTA	GTGCCAGCMGCCGCGGTAA	Column1 data	Column2 data	Column3 data	Column4 data	Column5 data	Column6 data	Column7 data	Column8 data	Column9 data	Column10 data	Data477	Data477	Data477	Data477	Data477	Data477	Data477	Data477	Data477	Data477	Sample477
Sample478	AAACTCTC	GTGCCAGCMGCCGCGGTAA	Column1 data	Column2 data	Column3 data	Column4 data	Column5 data	Column6 data	Column7 data	Column8 data	Column9 data	Column10 data	Data478	Data478	Data478	Data478	Data478	Data478	Data478	Data478	Data478	Data478	Sample478
Sample479	AAACTCTG	GTGCCAGCMGCCGCGGTAA	Column1 data	Column2 data	Column3 data	Column4 data	Column5 data	Column6 data	Column7 data	Column8 data	Column9 data	Column10 data	Data479	Data479	Data479	Data479	Data479	Data479	Data479	Data479	Data479	Data479	Sample479
Sample480	AAACTCTT	GTGCCAGCMGCCGCGGTAA	Column1 data	Column2 data	Column3 data	Column4 data	Column5 data	Column6 data	Column7 data	Column8 data	Column9 data	Column10 data	Data480	Data480	Data480	Data480	Data480	Data480	Data480	Data480	Data480	Data480	Sample480
Sample481	AAACTGAA	GTGCCAGCMGCCGCGGTAA	Column1 data	Column2 data	Column3 data	Column4 data	Column5 data	Column6 data	Column7 data	Column8 data	Column9 data	Column10 data	Data481	Data481	Data481	Data481	Data481	Data481	Data481	Data481	Data481	Data481	Sample481
Sample482	AAACTGAC	GTGCCAGCMGCCGCGGTAA	Column1 data	Column2 data	Column3 data	Column4 data	Column5 data	Column6 data	Column7 data	Column8 data	Column9 data	Column10 data	Data482	Data482	Data482	Data482	Data482	Data482	Data482	Data482	Data482	Data482	Sample482
Sample483	AAACTGAG	GTGCCAGCMGCCGCGGTAA	Column1 data	Column2 data	Column3 data	Column4 data	Column5 data	Column6 data	Column7 data	Column8 data	Column9 data	Column10 data	Data483	Data483	Data483	Data483	Data483	Data483	Data483	Data483	Data483	Data483	Sample483
Sample484	AAACTGAT	GTGCCAGCMGCCGCGGTAA	Column1 data	Column2 data	Column3 data	Column4 data	Column5 data	Column6 data	Column7 data	Column8 data	Column9 data	Column10 data	Data484	Data484	Data484	Data484	Data484	Data484	Data484	Data484	Data484	Data484	Sample484
Sample485	AAACTGCA	GTGCCAGCMGCCGCGGTAA	Column1 data	Column2 data	Column3 data	Column4 data	Column5 data	Column6 data	Column7 data	Column8 data	Column9 data	Column10 data	Data485	Data485	Data485	Data485	Data485	Data485	Data485	Data485	Data485	Data485	Sample485
Sample486	AAACTGCC	GTGCCAGCMGCCGCGGTAA	Column1 data	Column2 data	Column3 data	Column4 data	Column5 data	Column6 data	Column7 data	Column8 data	Column9 data	Column10 data	Data486	Data486	Data486	Data486	Data486	Data486	Data486	Data486	Data486	Data486	Sample486
Sample487	AAACTGCG	GTGCCAGCMGCCGCGGTAA	Column1 data	Column2 data	Column3 data	Column4 data	Column5 data	Column6 data	Column7 data	Column8 data	Column9 data	Column10 data	Data487	Data487	Data487	Data487	Data487	Data487	Data487	Data487	Data487	Data487	Sample487
Sample488	AAACTGCT	GTGCCAGCMGCCGCGGTAA	Column1 data	Column2 data	Column3 data	Column4 data	Column5 data	Column6 data	Column7 data	Column8 data	Column9 data	Column10 data	Data488	Data488	Data488	Data488	Data488	Data488	Data488	Data488	Data488	Data488	Sample488
Sample489	AAACTGGA	GTGCCAGCMGCCGCGGTAA	Column1 data	Column2 data	Column3 data	Column4 data	Column5 data	Column6 data	Column7 data	Column8 data	Column9 data	Column10 data	Data489	Data489	Data489	Data489	Data489	Data489	Data489	Data489	Data489	Data489	Sample489
Sample490	AAACTGGC	GTGCCAGCMGCCGCGGTAA	Column1 data	Column2 data	Column3 data	Column4 data	Column5 data	Column6 data	Column7 data	Column8 data	Column9 data	Column10 data	Data490	Data490	Data490	Data490	Data490	Data490	Data490	Data490	Data490	Data490	Sample490
Sample491	AAACTGGG	GTGCCAGCMGCCGCGGTAA	Column1 data	Column2 data	Column3 data	Column4 data	Column5 data	Column6 data	Column7 data	Column8 data	Column9 data	Column10 data	Data491	Data491	Data491	Data491	Data491	Data491	Data491	Data491	Data491	Data491	Sample491
Sample492	AAACTGGT	GTGCCAGCMGCCGCGGTAA	Column1 data	Column2 data	Column3 data	Column4 data	Column5 data	Column6 data	Column7 data	Column8 data	Column9 data	Column10 data	Data492	Data492	Data492	Data492	Data492	Data492	Data492	Data492	Data492	Data492	Sample492
Sample493	AAACTGTA	GTGCCAGCMGCCGCGGTAA	Column1 data	Column2 data	Column3 data	Column4 data	Column5 data	Column6 data	Column7 data	Column8 data	Column9 data	Column10 data	Data493	Data493	Data493	Data493	Data493	Data493	Data493	Data493	Data493	Data493	Sample493
Sample494	AAACTGTC	GTGCCAGCMGCCGCGGTAA	Column1 data	Column2 data	Column3 data	Column4 data	Column5 data	Column6 data	Column7 data	Column8 data	Column9 data	Column10 data	Data494	Data494	Data494	Data494	Data494	Data494	Data494	Data494	Data494	Data494	Sample494
Sample495	AAACTGTG	GTGCCAGCMGCCGCGGTAA	Column1 data	Column2 data	Column3 data	Column4 data	Column5 data	Column6 data	Column7 data	Column8 data	Column9 data	Column10 data	Data495	Data495	Data495	Data495	Data495	Data495	Data495	Data495	Data495	Data495	Sample495
Sample496	AAACTGTT	GTGCCAGCMGCCGCGGTAA	Column1 data	Column2 data	Column3 data	Column4 data	Column5 data	Column6 data	Column7 data	Column8 data	Column9 data	Column10 data	Data496	Data496	Data496	Data496	Data496	Data496	Data496	Data496	Data496	Data496	Sample496
Sample497	AAACTTAA	GTGCCAGCMGCCGCGGTAA	Column1 data	Column2 data	Column3 data	Column4 data	Column5 data	Column6 data	Column7 data	Column8 data	Column9 data	Column10 data	Data497	Data497	Data497	Data497	Data497	Data497	Data497	Data497	Data497	Data497	Sample497
Sample498	AAACTTAC	GTGCCAGCMGCCGCGGTAA	Column1 data	Column2 data	Column3 data	Column4 data	Column5 data	Column6 data	Column7 data	Column8 data	Column9 data	Column10 data	Data498	Data498	Data498	Data498	Data498	Data498	Data498	Data498	Data498	Data498	Sample498
Sample499	AAACTTAG	GTGCCAGCMGCCGCGGTAA	Column1 data	Column2 data	Column3 data	Column4 data	Column5 data	Column6 data	Column7 data	Column8 data	Column9 data	Column10 data	Data499	Data499	Data499	Data499	Data499	Data499	Data499	Data499	Data499	Data499	Sample499
Sample500	AAACTTAT	GTGCCAGCMGCCGCGGTAA	Column1 data	Column2 data	Column3 data	Column4 data	Column5 data	Column6 data	Column7 data	Column8 data	Column9 data	Column10 data	Data500	Data500	Data500	Data500	Data500	Data500	Data500	Data500	Data500	Data500	Sample500
Sample501	AAACTTCA	GTGCCAGCMGCCGCGGTAA	Column1 data	Column2 data	Column3 data	Column4 data	Column5 data	Column6 data	Column7 data	Column8 data	Column9 data	Column10 data	Data501	Data501	Data501	Data501	Data501	Data501	Data501	Data501	Data501	Data501	Sample501
Sample502	AAACTTCC	GTGCCAGCMGCCGCGGTAA	Column1 data	Column2 data	Column3 data	Column4 data	Column5 data	Column6 data	Column7 data	Column8 data	Column9 data	Column10 data	Data502	Data502	Data502	Data502	Data502	Data502	Data502	Data502	Data502	Data502	Sample502
Sample503	AAACTTCG	GTGCCAGCMGCCGCGGTAA	Column1 data	Column2 data	Column3 data	Column4 data	Column5 data	Column6 data	Column7 data	Column8 data	Column9 data	Column10 data	Data503	Data503	Data503	Data503	Data503	Data503	Data503	Data503	Data503	Data503	Sample503
Sample504	AAACTTCT	GTGCCAGCMGCCGCGGTAA	Column1 data	Column2 data	Column3 data	Column4 data	Column5 data	Column6 data	Column7 data	Column8 data	Column9 data	Column10 data	Data504	Data504	Data504	Data504	Data504	Data504	Data504	Data504	Data504	Data504	Sample504
Sample505	AAACTTGA	GTGCCAGCMGCCGCGGTAA	Column1 data	Column2 data	Column3 data	Column4 data	Column5 data	Column6 data	Column7 data	Column8 data	Column9 data	Column10 data	Data505	Data505	Data505	Data505	Data505	Data505	Data505	Data505	Data505	Data505	Sample505
Sample506	AAACTTGC	GTGCCAGCMGCCGCGGTAA	Column1 data	Column2 data	Column3 data	Column4 data	Column5 data	Column6 data	Column7 data	Column8 data	Column9 data	Column10 data	Data506	Data506	Data506	Data506	Data506	Data506	Data506	Data506	Data506	Data506	Sample506
Sample507	AAACTTGG	GTGCCAGCMGCCGCGGTAA	Column1 data	Column2 data	Column3 data	Column4 data	Column5 data	Column6 data	Column7 data	Column8 data	Column9 data	Column10 data	Data507	Data507	Data507	Data507	Data507	Data507	Data507	Data507	Data507	Data507	Sample507
Sample508	AAACTTGT	GTGCCAGCMGCCGCGGTAA	Column1 data	Column2 data	Column3 data	Column4 data	Column5 data	Column6 data	Column7 data	Column8 data	Column9 data	Column10 data	Data508	Data508	Data508	Data508	Data508	Data508	Data508	Data508	Data508	Data508	Sample508
Sample509	AAACTTTA	GTGCCAGCMGCCGCGGTAA	Column1 data	Column2 data	Column3 data	Column4 data	Column5 data	Column6 data	Column7 data	Column8 data	Column9 data	Column10 data	Data509	Data509	Data509	Data509	Data509	Data509	Data509	Data509	Data509	Data509	Sample509
Sample510	AAACTTTC	GTGCCAGCMGCCGCGGTAA	Column1 data	Column2 data	Column3 data	Column4 data	Column5 data	Column6 data	Column7 data	Column8 data	Column9 data	Column10 data	Data510	Data510	Data510	Data510	Data510	Data510	Data510	Data510	Data510	Data510	Sample510
Sample511	AAACTTTG	GTGCCAGCMGCCGCGGTAA	Column1 data	Column2 data	Column3 data	Column4 data	Column5 data	Column6 data	Column7 data	Column8 data	Column9 data	Column10 data	Data511	Data511	Data511	Data511	Data511	Data511	Data511	Data511	Data511	Data511	Sample511
Sample512	AAACTTTT	GTGCCAGCMGCCGCGGTAA	Column1 data	Column2 data	Column3 data	Column4 data	Column5 data	Column6 data	Column7 data	Column8 data	Column9 data	Column10 data	Data512	Data512	Data512	Data512	Data512	Data512	Data512	Data512	Data512	Data512	Sample512
Sample513	AAAGAAAA	GTGCCAGCMGCCGCGGTAA	Column1 data	Column2 data	Column3 data	Column4 data	Column5 data	Column6 data	Column7 data	Column8 data	Column9 data	Column10 data	Data513	Data513	Data513	Data513	Data513	Data513	Data513	Data513	Data513	Data513	Sample513
Sample514	AAAGAAAC	GTGCCAGCMGCCGCGGTAA	Column1 data	Column2 data	Column3 data	Column4 data	Column5 data	Column6 data	Column7 data	Column8 data	Column9 data	Column10 data	Data514	Data514	Data514	Data514	Data514	Data514	Data514	Data514	Data514	Data514	Sample514
Sample515	AAAGAAAG	GTGCCAGCMGCCGCGGTAA	Column1 data	Column2 data	Column3 data	Column4 data	Column5 data	Column6 data	Column7 data	Column8 data	Column9 data	Column10 data	Data515	Data515	Data515	Data515	Data515	Data515	Data515	Data515	Data515	Data515	Sample515
Sample516	AAAGAAAT	GTGCCAGCMGCCGCGGTAA	Column1 data	Column2 data	Column3 data	Column4 data	Column5 data	Column6 data	Column7 data	Column8 data	Column9 data	Column10 data	Data516	Data516	Data516	Data516	Data516	Data516	Data516	Data516	Data516	Data516	Sample516
Sample517	AAAGAACA	GTGCCAGCMGCCGCGGTAA	Column1 data	Column2 data	Column3 data	Column4 data	Column5 data	Column6 data	Column7 data	Column8 data	Column9 data	Column10 data	Data517	Data517	Data517	Data517	Data517	Data517	Data517	Data517	Data517	Data517	Sample517
Sample518	AAAGAACC	GTGCCAGCMGCCGCGGTAA	Column1 data	Column2 data	Column3 data	Column4 data	Column5 data	Column6 data	Column7 data	Column8 data	Column9 data	Column10 data	Data518	Data518	Data518	Data518	Data518	Data518	Data518	Data518	Data518	Data518	Sample518
Sample519	AAAGAACG	GTGCCAGCMGCCGCGGTAA	Column1 data	Column2 data	Column3 data	Column4 data	Column5 data	Column6 data	Column7 data	Column8 data	Column9 data	Column10 data	Data519	Data519	Data519	Data519	Data519	Data519	Data519	Data519	Data519	Data519	Sample519
Sample520	AAAGAACT	GTGCCAGCMGCCGCGGTAA	Column1 data	Column2 data	Column3 data	Column4 data	Column5 data	Column6 data	Column7 data	Column8 data	Column9 data	Column10 data	Data520	Data520	Data520	Data520	Data520	Data520	Data520	Data520	Data520	Data520	Sample520
Sample521	AAAGAAGA	GTGCCAGCMGCCGCGGTAA	Column1 data	Column2 data	Column3 data	Column4 data	Column5 data	Column6 data	Column7 data	Column8 data	Column9 data	Column10 data	Data521	Data521	Data521	Data521	Data521	Data521	Data521	Data521	Data521	Data521	Sample521
Sample522	AAAGAAGC	GTGCCAGCMGCCGCGGTAA	Column1 data	Column2 data	Column3 data	Column4 data	Column5 data	Column6 data	Column7 data	Column8 data	Column9 data	Column10 data	Data522	Data522	Data522	Data522	Data522	Data522	Data522	Data522	Data522	Data522	Sample522
Sample523	AAAGAAGG	GTGCCAGCMGCCGCGGTAA	Column1 data	Column2 data	Column3 data	Column4 data	Column5 data	Column6 data	Column7 data	Column8 data	Column9 data	Column10 data	Data523	Data523	Data523	Data523	Data523	Data523	Data523	Data523	Data523	Data523	Sample523
Sample524	AAAGAAGT	GTGCCAGCMGCCGCGGTAA	Column1 data	Column2 data	Column3 data	Column4 data	Column5 data	Column6 data	Column7 data	Column8 data	Column9 data	Column10 data	Data524	Data524	Data524	Data524	Data524	Data524	Data524	Data524	Data524	Data524	Sample524
Sample525	AAAGAATA	GTGCCAGCMGCCGCGGTAA	Column1 data	Column2 data	Column3 data	Column4 data	Column5 data	Column6 data	Column7 data	Column8 data	Column9 data	Column10 data	Data525	Data525	Data525	Data525	Data525	Data525	Data525	Data525	Data525	Data525	Sample525
Sample526	AAAGAATC	GTGCCAGCMGCCGCGGTAA	Column1 data	Column2 data	Column3 data	Column4 data	Column5 data	Column6 data	Column7 data	Column8 data	Column9 data	Column10 data	Data526	Data526	Data526	Data526	Data526	Data526	Data526	Data526	Data526	Data526	Sample526
Sample527	AAAGAATG	GTGCCAGCMGCCGCGGTAA	Column1 data	Column2 data	Column3 data	Column4 data	Column5 data	Column6 data	Column7 data	Column8 data	Column9 data	Column10 data	Data527	Data527	Data527	Data527	Data527	Data527	Data527	Data527	Data527	Data527	Sample527
Sample528	AAAGAATT	GTGCCAGCMGCCGCGGTAA	Column1 data	Column2 data	Column3 data	Column4 data	Column5 data	Column6 data	Column7 data	Column8 data	Column9 data	Column10 data	Data528	Data528	Data528	Data528	Data528	Data528	Data528	Data528	Data528	Data528	Sample528
Sample529	AAAGACAA	GTGCCAGCMGCCGCGGTAA	Column1 data	Column2 data	Column3 data	Column4 data	Column5 data	Column6 data	Column7 data	Column8 data	Column9 data	Column10 data	Data529	Data529	Data529	Data529	Data529	Data529	Data529	Data529	Data529	Data529	Sample529
Sample530	AAAGACAC	GTGCCAGCMGCCGCGGTAA	Column1 data	Column2 data	Column3 data	Column4 data	Column5 data	Column6 data	Column7 data	Column8 data	Column9 data	Column10 data	Data530	Data530	Data530	Data530	Data530	Data530	Data530	Data530	Data530	Data530	Sample530
Sample531	AAAGACAG	GTGCCAGCMGCCGCGGTAA	Column1 data	Column2 data	Column3 data	Column4 data	Column5 data	Column6 data	Column7 data	Column8 data	Column9 data	Column10 data	Data531	Data531	Data531	Data531	Data531	Data531	Data531	Data531	Data531	Data531	Sample531
Sample532	AAAGACAT	GTGCCAGCMGCCGCGGTAA	Column1 data	Column2 data	Column3 data	Column4 data	Column5 data	Column6 data	Column7 data	Column8 data	Column9 data	Column10 data	Data532	Data532	Data532	Data532	Data532	Data532	Data532	Data532	Data532	Data532	Sample532
Sample533	AAAGACCA	GTGCCAGCMGCCGCGGTAA	Column1 data	Column2 data	Column3 data	Column4 data	Column5 data	Column6 data	Column7 data	Column8 data	Column9 data	Column10 data	Data533	Data533	Data533	Data533	Data533	Data533	Data533	Data533	Data533	Data533	Sample533
Sample534	AAAGACCC	GTGCCAGCMGCCGCGGTAA	Column1 data	Column2 data	Column3 data	Column4 data	Column5 data	Column6 data	Column7 data	Column8 data	Column9 data	Column10 data	Data534	Data534	Data534	Data534	Data534	Data534	Data534	Data534	Data534	Data534	Sample534
Sample535	AAAGACCG	GTGCCAGCMGCCGCGGTAA	Column1 data	Column2 data	Column3 data	Column4 data	Column5 data	Column6 data	Column7 data	Column8 data	Column9 data	Column10 data	Data535	Data535	Data535	Data535	Data535	Data535	Data535	Data535	Data535	Data535	Sample535
Sample536	AAAGACCT	GTGCCAGCMGCCGCGGTAA	Column1 data	Column2 data	Column3 data	Column4 data	Column5 data	Column6 data	Column7 data	Column8 data	Column9 data	Column10 data	Data536	Data536	Data536	Data536	Data536	Data536	Data536	Data536	Data536	Data536	Sample536
Sample537	AAAGACGA	GTGCCAGCMGCCGCGGTAA	Column1 data	Column2 data	Column3 data	Column4 data	Column5 data	Column6 data	Column7 data	Column8 data	Column9 data	Column10 data	Data537	Data537	Data537	Data537	Data537	Data537	Data537	Data537	Data537	Data537	Sample537
Sample538	AAAGACGC	GTGCCAGCMGCCGCGGTAA	Column1 data	Column2 data	Column3 data	Column4 data	Column5 data	Column6 data	Column7 data	Column8 data	Column9 data	Column10 data	Data538	Data538	Data538	Data538	Data538	Data538	Data538	Data538	Data538	Data538	Sample538
Sample539	AAAGACGG	GTGCCAGCMGCCGCGGTAA	Column1 data	Column2 data	Column3 data	Column4 data	Column5 data	Column6 data	Column7 data	Column8 data	Column9 data	Column10 data	Data539	Data539	Data539	Data539	Data539	Data539	Data539	Data539	Data539	Data539	Sample539
Sample540	AAAGACGT	GTGCCAGCMGCCGCGGTAA	Column1 data	Column2 data	Column3 data	Column4 data	Column5 data	Column6 data	Column7 data	Column8 data	Column9 data	Column10 data	Data540	Data540	Data540	Data540	Data540	Data540	Data540	Data540	Data540	Data540	Sample540
Sample541	AAAGACTA	GTGCCAGCMGCCGCGGTAA	Column1 data	Column2 data	Column3 data	Column4 data	Column5 data	Column6 data	Column7 data	Column8 data	Column9 data	Column10 data	Data541	Data541	Data541	Data541	Data541	Data541	Data541	Data541	Data541	Data541	Sample541
Sample542	AAAGACTC	GTGCCAGCMGCCGCGGTAA	Column1 data	Column2 data	Column3 data	Column4 data	Column5 data	Column6 data	Column7 data	Column8 data	Column9 data	Column10 data	Data542	Data542	Data542	Data542	Data542	Data542	Data542	Data542	Data542	Data542	Sample542
Sample543	AAAGACTG	GTGCCAGCMGCCGCGGTAA	Column1 data	Column2 data	Column3 data	Column4 data	Column5 data	Column6 data	Column7 data	Column8 data	Column9 data	Column10 data	Data543	Data543	Data543	Data543	Data543	Data543	Data543	Data543	Data543	Data543	Sample543
Sample544	AAAGACTT	GTGCCAGCMGCCGCGGTAA	Column1 data	Column2 data	Column3 data	Column4 data	Column5 data	Column6 data	Column7 data	Column8 data	Column9 data	Column10 data	Data544	Data544	Data544	Data544	Data544	Data544	Data544	Data544	Data544	Data544	Sample544
Sample545	AAAGAGAA	GTGCCAGCMGCCGCGGTAA	Column1 data	Column2 data	Column3 data	Column4 data	Column5 data	Column6 data	Column7 data	Column8 data	Column9 data	Column10 data	Data545	Data545	Data545	Data545	Data545	Data545	Data545	Data545	Data545	Data545	Sample545
Sample546	AAAGAGAC	GTGCCAGCMGCCGCGGTAA	Column1 data	Column2 data	Column3 data	Column4 data	Column5 data	Column6 data	Column7 data	Column8 data	Column9 data	Column10 data	Data546	Data546	Data546	Data546	Data546	Data546	Data546	Data546	Data546	Data546	Sample546
Sample547	AAAGAGAG	GTGCCAGCMGCCGCGGTAA	Column1 data	Column2 data	Column3 data	Column4 data	Column5 data	Column6 data	Column7 data	Column8 data	Column9 data	Column10 data	Data547	Data547	Data547	Data547	Data547	Data547	Data547	Data547	Data547	Data547	Sample547
Sample548	AAAGAGAT	GTGCCAGCMGCCGCGGTAA	Column1 data	Column2 data	Column3 data	Column4 data	Column5 data	Column6 data	Column7 data	Column8 data	Column9 data	Column10 data	Data548	Data548	Data548	Data548	Data548	Data548	Data548	Data548	Data548	Data548	Sample548
Sample549	AAAGAGCA	GTGCCAGCMGCCGCGGTAA	Column1 data	Column2 data	Column3 data	Column4 data	Column5 data	Column6 data	Column7 data	Column8 data	Column9 data	Column10 data	Data549	Data549	Data549	Data549	Data549	Data549	Data549	Data549	Data549	Data549	Sample549
Sample550	AAAGAGCC	GTGCCAGCMGCCGCGGTAA	Column1 data	Column2 data	Column3 data	Column4 data	Column5 data	Column6 data	Column7 data	Column8 data	Column9 data	Column10 data	Data550	Data550	Data550	Data550	Data550	Data550	Data550	Data550	Data550	Data550	Sample550
Sample551	AAAGAGCG	GTGCCAGCMGCCGCGGTAA	Column1 data	Column2 data	Column3 data	Column4 data	Column5 data	Column6 data	Column7 data	Column8 data	Column9 data	Column10 data	Data551	Data551	Data551	Data551	Data551	Data551	Data551	Data551	Data551	Data551	Sample551
Sample552	AAAGAGCT	GTGCCAGCMGCCGCGGTAA	Column1 data	Column2 data	Column3 data	Column4 data	Column5 data	Column6 data	Column7 data	Column8 data	Column9 data	Column10 data	Data552	Data552	Data552	Data552	Data552	Data552	Data552	Data552	Data552	Data552	Sample552
Sample553	AAAGAGGA	GTGCCAGCMGCCGCGGTAA	Column1 data	Column2 data	Column3 data	Column4 data	Column5 data	Column6 data	Column7 data	Column8 data	Column9 data	Column10 data	Data553	Data553	Data553	Data553	Data553	Data553	Data553	Data553	Data553	Data553	Sample553
Sample554	AAAGAGGC	GTGCCAGCMGCCGCGGTAA	Column1 data	Column2 data	Column3 data	Column4 data	Column5 data	Column6 data	Column7 data	Column8 data	Column9 data	Column10 data	Data554	Data554	Data554	Data554	Data554	Data554	Data554	Data554	Data554	Data554	Sample554
Sample555	AAAGAGGG	GTGCCAGCMGCCGCGGTAA	Column1 data	Column2 data	Column3 data	Column4 data	Column5 data	Column6 data	Column7 data	Column8 data	Column9 data	Column10 data	Data555	Data555	Data555	Data555	Data555	Data555	Data555	Data555	Data555	Data555	Sample555
Sample556	AAAGAGGT	GTGCCAGCMGCCGCGGTAA	Column1 data	Column2 data	Column3 data	Column4 data	Column5 data	Column6 data	Column7 data	Column8 data	Column9 data	Column10 data	Data556	Data556	Data556	Data556	Data556	Data556	Data556	Data556	Data556	Data556	Sample556
Sample557	AAAGAGTA	GTGCCAGCMGCCGCGGTAA	Column1 data	Column2 data	Column3 data	Column4 data	Column5 data	Column6 data	Column7 data	Column8 data	Column9 data	Column10 data	Data557	Data557	Data557	Data557	Data557	Data557	Data557	Data557	Data557	Data557	Sample557
Sample558	AAAGAGTC	GTGCCAGCMGCCGCGGTAA	Column1 data	Column2 data	Column3 data	Column4 data	Column5 data	Column6 data	Column7 data	Column8 data	Column9 data	Column10 data	Data558	Data558	Data558	Data558	Data558	Data558	Data558	Data558	Data558	Data558	Sample558
Sample559	AAAGAGTG	GTGCCAGCMGCCGCGGTAA	Column1 data	Column2 data	Column3 data	Column4 data	Column5 data	Column6 data	Column7 data	Column8 data	Column9 data	Column10 data	Data559	Data559	Data559	Data559	Data559	Data559	Data559	Data559	Data559	Data559	Sample559
Sample560	AAAGAGTT	GTGCCAGCMGCCGCGGTAA	Column1 data	Column2 data	Column3 data	Column4 data	Column5 data	Column6 data	Column7 data	Column8 data	Column9 data	Column10 data	Data560	Data560	Data560	Data560	Data560	Data560	Data560	Data560	Data560	Data560	Sample560
Sample561	AAAGATAA	GTGCCAGCMGCCGCGGTAA	Column1 data	Column2 data	Column3 data	Column4 data	Column5 data	Column6 data	Column7 data	Column8 data	Column9 data	Column10 data	Data561	Data561	Data561	Data561	Data561	Data561	Data561	Data561	Data561	Data561	Sample561
Sample562	AAAGATAC	GTGCCAGCMGCCGCGGTAA	Column1 data	Column2 data	Column3 data	Column4 data	Column5 data	Column6 data	Column7 data	Column8 data	Column9 data	Column10 data	Data562	Data562	Data562	Data562	Data562	Data562	Data562	Data562	Data562	Data562	Sample562
Sample563	AAAGATAG	GTGCCAGCMGCCGCGGTAA	Column1 data	Column2 data	Column3 data	Column4 data	Column5 data	Column6 data	Column7 data	Column8 data	Column9 data	Column10 data	Data563	Data563	Data563	Data563	Data563	Data563	Data563	Data563	Data563	Data563	Sample563
Sample564	AAAGATAT	GTGCCAGCMGCCGCGGTAA	Column1 data	Column2 data	Column3 data	Column4 data	Column5 data	Column6 data	Column7 data	Column8 data	Column9 data	Column10 data	Data564	Data564	Data564	Data564	Data564	Data564	Data564	Data564	Data564	Data564	Sample564
Sample565	AAAGATCA	GTGCCAGCMGCCGCGGTAA	Column1 data	Column2 data	Column3 data	Column4 data	Column5 data	Column6 data	Column7 data	Column8 data	Column9 data	Column10 data	Data565	Data565	Data565	Data565	Data565	Data565	Data565	Data565	Data565	Data565	Sample565
Sample566	AAAGATCC	GTGCCAGCMGCCGCGGTAA	Column1 data	Column2 data	Column3 data	Column4 data	Column5 data	Column6 data	Column7 data	Column8 data	Column9 data	Column10 data	Data566	Data566	Data566	Data566	Data566	Data566	Data566	Data566	Data566	Data566	Sample566
Sample567	AAAGATCG	GTGCCAGCMGCCGCGGTAA	Column1 data	Column2 data	Column3 data	Column4 data	Column5 data	Column6 data	Column7 data	Column8 data	Column9 data	Column10 data	Data567	Data567	Data567	Data567	Data567	Data567	Data567	Data567	Data567	Data567	Sample567
Sample568	AAAGATCT	GTGCCAGCMGCCGCGGTAA	Column1 data	Column2 data	Column3 data	Column4 data	Column5 data	Column6 data	Column7 data	Column8 data	Column9 data	Column10 data	Data568	Data568	Data568	Data568	Data568	Data568	Data568	Data568	Data568	Data568	Sample568
Sample569	AAAGATGA	GTGCCAGCMGCCGCGGTAA	Column1 data	Column2 data	Column3 data	Column4 data	Column5 data	Column6 data	Column7 data	Column8 data	Column9 data	Column10 data	Data569	Data569	Data569	Data569	Data569	Data569	Data569	Data569	Data569	Data569	Sample569
Sample570	AAAGATGC	GTGCCAGCMGCCGCGGTAA	Column1 data	Column2 data	Column3 data	Column4 data	Column5 data	Column6 data	Column7 data	Column8 data	Column9 data	Column10 data	Data570	Data570	Data570	Data570	Data570	Data570	Data570	Data570	Data570	Data570	Sample570
Sample571	AAAGATGG	GTGCCAGCMGCCGCGGTAA	Column1 data	Column2 data	Column3 data	Column4 data	Column5 data	Column6 data	Column7 data	Column8 data	Column9 data	Column10 data	Data571	Data571	Data571	Data571	Data571	Data571	Data571	Data571	Data571	Data571	Sample571
Sample572	AAAGATGT	GTGCCAGCMGCCGCGGTAA	Column1 data	Column2 data	Column3 data	Column4 data	Column5 data	Column6 data	Column7 data	Column8 data	Column9 data	Column10 data	Data572	Data572	Data572	Data572	Data572	Data572	Data572	Data572	Data572	Data572	Sample572
Sample573	AAAGATTA	GTGCCAGCMGCCGCGGTAA	Column1 data	Column2 data	Column3 data	Column4 data	Column5 data	Column6 data	Column7 data	Column8 data	Column9 data	Column10 data	Data573	Data573	Data573	Data573	Data573	Data573	Data573	Data573	Data573	Data573	Sample573
Sample574	AAAGATTC	GTGCCAGCMGCCGCGGTAA	Column1 data	Column2 data	Column3 data	Column4 data	Column5 data	Column6 data	Column7 data	Column8 data	Column9 data	Column10 data	Data574	Data574	Data574	Data574	Data574	Data574	Data574	Data574	Data574	Data574	Sample574
Sample575	AAAGATTG	GTGCCAGCMGCCGCGGTAA	Column1 data	Column2 data	Column3 data	Column4 data	Column5 data	Column6 data	Column7 data	Column8 data	Column9 data	Column10 data	Data575	Data575	Data575	Data575	Data575	Data575	Data575	Data575	Data575	Data575	Sample575
Sample576	AAAGATTT	GTGCCAGCMGCCGCGGTAA	Column1 data	Column2 data	Column3 data	Column4 data	Column5 data	Column6 data	Column7 data	Column8 data	Column9 data	Column10 data	Data576	Data576	Data576	Data576	Data576	Data576	Data576	Data576	Data576	Data576	Sample576
Sample577	AAAGCAAA	GTGCCAGCMGCCGCGGTAA	Column1 data	Column2 data	Column3 data	Column4 data	Column5 data	Column6 data	Column7 data	Column8 data	Column9 data	Column10 data	Data577	Data577	Data577	Data577	Data577	Data577	Data577	Data577	Data577	Data577	Sample577
Sample578	AAAGCAAC	GTGCCAGCMGCCGCGGTAA	Column1 data	Column2 data	Column3 data	Column4 data	Column5 data	Column6 data	Column7 data	Column8 data	Column9 data	Column10 data	Data578	Data578	Data578	Data578	Data578	Data578	Data578	Data578	Data578	Data578	Sample578
Sample579	AAAGCAAG	GTGCCAGCMGCCGCGGTAA	Column1 data	Column2 data	Column3 data	Column4 data	Column5 data	Column6 data	Column7 data	Column8 data	Column9 data	Column10 data	Data579	Data579	Data579	Data579	Data579	Data579	Data579	Data579	Data579	Data579	Sample579
Sample580	AAAGCAAT	GTGCCAGCMGCCGCGGTAA	Column1 data	Column2 data	Column3 data	Column4 data	Column5 data	Column6 data	Column7 data	Column8 data	Column9 data	Column10 data	Data580	Data580	Data580	Data580	Data580	Data580	Data580	Data580	Data580	Data580	Sample580
Sample581	AAAGCACA	GTGCCAGCMGCCGCGGTAA	Column1 data	Column2 data	Column3 data	Column4 data	Column5 data	Column6 data	Column7 data	Column8 data	Column9 data	Column10 data	Data581	Data581	Data581	Data581	Data581	Data581	Data581	Data581	Data581	Data581	Sample581
Sample582	AAAGCACC	GTGCCAGCMGCCGCGGTAA	Column1 data	Column2 data	Column3 data	Column4 data	Column5 data	Column6 data	Column7 data	Column8 data	Column9 data	Column10 data	Data582	Data582	Data582	Data582	Data582	Data582	Data582	Data582	Data582	Data582	Sample582
Sample583	AAAGCACG	GTGCCAGCMGCCGCGGTAA	Column1 data	Column2 data	Column3 data	Column4 data	Column5 data	Column6 data	Column7 data	Column8 data	Column9 data	Column10 data	Data583	Data583	Data583	Data583	Data583	Data583	Data583	Data583	Data583	Data583	Sample583
Sample584	AAAGCACT	GTGCCAGCMGCCGCGGTAA	Column1 data	Column2 data	Column3 data	Column4 data	Column5 data	Column6 data	Column7 data	Column8 data	Column9 data	Column10 data	Data584	Data584	Data584	Data584	Data584	Data584	Data584	Data584	Data584	Data584	Sample584
Sample585	AAAGCAGA	GTGCCAGCMGCCGCGGTAA	Column1 data	Column2 data	Column3 data	Column4 data	Column5 data	Column6 data	Column7 data	Column8 data	Column9 data	Column10 data	Data585	Data585	Data585	Data585	Data585	Data585	Data585	Data585	Data585	Data585	Sample585
Sample586	AAAGCAGC	GTGCCAGCMGCCGCGGTAA	Column1 data	Column2 data	Column3 data	Column4 data	Column5 data	Column6 data	Column7 data	Column8 data	Column9 data	Column10 data	Data586	Data586	Data586	Data586	Data586	Data586	Data586	Data586	Data586	Data586	Sample586
Sample587	AAAGCAGG	GTGCCAGCMGCCGCGGTAA	Column1 data	Column2 data	Column3 data	Column4 data	Column5 data	Column6 data	Column7 data	Column8 data	Column9 data	Column10 data	Data587	Data587	Data587	Data587	Data587	Data587	Data587	Data587	Data587	Data587	Sample587
Sample588	AAAGCAGT	GTGCCAGCMGCCGCGGTAA	Column1 data	Column2 data	Column3 data	Column4 data	Column5 data	Column6 data	Column7 data	Column8 data	Column9 data	Column10 data	Data588	Data588	Data588	Data588	Data588	Data588	Data588	Data588	Data588	Data588	Sample588
Sample589	AAAGCATA	GTGCCAGCMGCCGCGGTAA	Column1 data	Column2 data	Column3 data	Column4 data	Column5 data	Column6 data	Column7 data	Column8 data	Column9 data	Column10 data	Data589	Data589	Data589	Data589	Data589	Data589	Data589	Data589	Data589	Data589	Sample589
Sample590	AAAGCATC	GTGCCAGCMGCCGCGGTAA	Column1 data	Column2 data	Column3 data	Column4 data	Column5 data	Column6 data	Column7 data	Column8 data	Column9 data	Column10 data	Data590	Data590	Data590	Data590	Data590	Data590	Data590	Data590	Data590	Data590	Sample590
Sample591	AAAGCATG	GTGCCAGCMGCCGCGGTAA	Column1 data	Column2 data	Column3 data	Column4 data	Column5 data	Column6 data	Column7 data	Column8 data	Column9 data	Column10 data	Data591	Data591	Data591	Data591	Data591	Data591	Data591	Data591	Data591	Data591	Sample591
Sample592	AAAGCATT	GTGCCAGCMGCCGCGGTAA	Column1 data	Column2 data	Column3 data	Column4 data	Column5 data	Column6 data	Column7 data	Column8 data	Column9 data	Column10 data	Data592	Data592	Data592	Data592	Data592	Data592	Data592	Data592	Data592	Data592	Sample592
Sample593	AAAGCCAA	GTGCCAGCMGCCGCGGTAA	Column1 data	Column2 data	Column3 data	Column4 data	Column5 data	Column6 data	Column7 data	Column8 data	Column9 data	Column10 data	Data593	Data593	Data593	Data593	Data593	Data593	Data593	Data593	Data593	Data593	Sample593
Sample594	AAAGCCAC	GTGCCAGCMGCCGCGGTAA	Column1 data	Column2 data	Column3 data	Column4 data	Column5 data	Column6 data	Column7 data	Column8 data	Column9 data	Column10 data	Data594	Data594	Data594	Data594	Data594	Data594	Data594	Data594	Data594	Data594	Sample594
Sample595	AAAGCCAG	GTGCCAGCMGCCGCGGTAA	Column1 data	Column2 data	Column3 data	Column4 data	Column5 data	Column6 data	Column7 data	Column8 data	Column9 data	Column10 data	Data595	Data595	Data595	Data595	Data595	Data595	Data595	Data595	Data595	Data595	Sample595
Sample596	AAAGCCAT	GTGCCAGCMGCCGCGGTAA	Column1 data	Column2 data	Column3 data	Column4 data	Column5 data	Column6 data	Column7 data	Column8 data	Column9 data	Column10 data	Data596	Data596	Data596	Data596	Data596	Data596	Data596	Data596	Data596	Data596	Sample596
Sample597	AAAGCCCA	GTGCCAGCMGCCGCGGTAA	Column1 data	Column2 data	Column3 data	Column4 data	Column5 data	Column6 data	Column7 data	Column8 data	Column9 data	Column10 data	Data597	Data597	Data597	Data597	Data597	Data597	Data597	Data597	Data597	Data597	Sample597
Sample598	AAAGCCCC	GTGCCAGCMGCCGCGGTAA	Column1 data	Column2 data	Column3 data	Column4 data	Column5 data	Column6 data	Column7 data	Column8 data	Column9 data	Column10 data	Data598	Data598	Data598	Data598	Data598	Data598	Data598	Data598	Data598	Data598	Sample598
Sample599	AAAGCCCG	GTGCCAGCMGCCGCGGTAA	Column1 data	Column2 data	Column3 data	Column4 data	Column5 data	Column6 data	Column7 data	Column8 data	Column9 data	Column10 data	Data599	Data599	Data599	Data599	Data599	Data599	Data599	Data599	Data599	Data599	Sample599
Sample600	AAAGCCCT	GTGCCAGCMGCCGCGGTAA	Column1 data	Column2 data	Column3 data	Column4 data	Column5 data	Column6 data	Column7 data	Column8 data	Column9 data	Column10 data	Data600	Data600	Data600	Data600	Data600	Data600	Data600	Data600	Data600	Data600	Sample600
Sample601	AAAGCCGA	GTGCCAGCMGCCGCGGTAA	Column1 data	Column2 data	Column3 data	Column4 data	Column5 data	Column6 data	Column7 data	Column8 data	Column9 data	Column10 data	Data601	Data601	Data601	Data601	Data601	Data601	Data601	Data601	Data601	Data601	Sample601
Sample602	AAAGCCGC	GTGCCAGCMGCCGCGGTAA	Column1 data	Column2 data	Column3 data	Column4 data	Column5 data	Column6 data	Column7 data	Column8 data	Column9 data	Column10 data	Data602	Data602	Data602	Data602	Data602	Data602	Data602	Data602	Data602	Data602	Sample602
Sample603	AAAGCCGG	GTGCCAGCMGCCGCGGTAA	Column1 data	Column2 data	Column3 data	Column4 data	Column5 data	Column6 data	Column7 data	Column8 data	Column9 data	Column10 data	Data603	Data603	Data603	Data603	Data603	Data603	Data603	Data603	Data603	Data603	Sample603
Sample604	AAAGCCGT	GTGCCAGCMGCCGCGGTAA	Column1 data	Column2 data	Column3 data	Column4 data	Column5 data	Column6 data	Column7 data	Column8 data	Column9 data	Column10 data	Data604	Data604	Data604	Data604	Data604	Data604	Data604	Data604	Data604	Data604	Sample604
Sample605	AAAGCCTA	GTGCCAGCMGCCGCGGTAA	Column1 data	Column2 data	Column3 data	Column4 data	Column5 data	Column6 data	Column7 data	Column8 data	Column9 data	Column10 data	Data605	Data605	Data605	Data605	Data605	Data605	Data605	Data605	Data605	Data605	Sample605
Sample606	AAAGCCTC	GTGCCAGCMGCCGCGGTAA	Column1 data	Column2 data	Column3 data	Column4 data	Column5 data	Column6 data	Column7 data	Column8 data	Column9 data	Column10 data	Data606	Data606	Data606	Data606	Data606	Data606	Data606	Data606	Data606	Data606	Sample606
Sample607	AAAGCCTG	GTGCCAGCMGCCGCGGTAA	Column1 data	Column2 data	Column3 data	Column4 data	Column5 data	Column6 data	Column7 data	Column8 data	Column9 data	Column10 data	Data607	Data607	Data607	Data607	Data607	Data607	Data607	Data607	Data607	Data607	Sample607
Sample608	AAAGCCTT	GTGCCAGCMGCCGCGGTAA	Column1 data	Column2 data	Column3 data	Column4 data	Column5 data	Column6 data	Column7 data	Column8 data	Column9 data	Column10 data	Data608	Data608	Data608	Data608	Data608	Data608	Data608	Data608	Data608	Data608	Sample608
Sample609	AAAGCGAA	GTGCCAGCMGCCGCGGTAA	Column1 data	Column2 data	Column3 data	Column4 data	Column5 data	Column6 data	Column7 data	Column8 data	Column9 data	Column10 data	Data609	Data609	Data609	Data609	Data609	Data609	Data609	Data609	Data609	Data609	Sample609
Sample610	AAAGCGAC	GTGCCAGCMGCCGCGGTAA	Column1 data	Column2 data	Column3 data	Column4 data	Column5 data	Column6 data	Column7 data	Column8 data	Column9 data	Column10 data	Data610	Data610	Data610	Data610	Data610	Data610	Data610	Data610	Data610	Data610	Sample610
Sample611	AAAGCGAG	GTGCCAGCMGCCGCGGTAA	Column1 data	Column2 data	Column3 data	Column4 data	Column5 data	Column6 data	Column7 data	Column8 data	Column9 data	Column10 data	Data611	Data611	Data611	Data611	Data611	Data611	Data611	Data611	Data611	Data611	Sample611
Sample612	AAAGCGAT	GTGCCAGCMGCCGCGGTAA	Column1 data	Column2 data	Column3 data	Column4 data	Column5 data	Column6 data	Column7 data	Column8 data	Column9 data	Column10 data	Data612	Data612	Data612	Data612	Data612	Data612	Data612	Data612	Data612	Data612	Sample612
Sample613	AAAGCGCA	GTGCCAGCMGCCGCGGTAA	Column1 data	Column2 data	Column3 data	Column4 data	Column5 data	Column6 data	Column7 data	Column8 data	Column9 data	Column10 data	Data613	Data613	Data613	Data613	Data613	Data613	Data613	Data613	Data613	Data613	Sample613
Sample614	AAAGCGCC	GTGCCAGCMGCCGCGGTAA	Column1 data	Column2 data	Column3 data	Column4 data	Column5 data	Column6 data	Column7 data	Column8 data	Column9 data	Column10 data	Data614	Data614	Data614	Data614	Data614	Data614	Data614	Data614	Data614	Data614	Sample614
Sample615	AAAGCGCG	GTGCCAGCMGCCGCGGTAA	Column1 data	Column2 data	Column3 data	Column4 data	Column5 data	Column6 data	Column7 data	Column8 data	Column9 data	Column10 data	Data615	Data615	Data615	Data615	Data615	Data615	Data615	Data615	Data615	Data615	Sample615
Sample616	AAAGCGCT	GTGCCAGCMGCCGCGGTAA	Column1 data	Column2 data	Column3 data	Column4 data	Column5 data	Column6 data	Column7 data	Column8 data	Column9 data	Column10 data	Data616	Data616	Data616	Data616	Data616	Data616	Data616	Data616	Data616	Data616	Sample616
Sample617	AAAGCGGA	GTGCCAGCMGCCGCGGTAA	Column1 data	Column2 data	Column3 data	Column4 data	Column5 data	Column6 data	Column7 data	Column8 data	Column9 data	Column10 data	Data617	Data617	Data617	Data617	Data617	Data617	Data617	Data617	Data617	Data617	Sample617
Sample618	AAAGCGGC	GTGCCAGCMGCCGCGGTAA	Column1 data	Column2 data	Column3 data	Column4 data	Column5 data	Column6 data	Column7 data	Column8 data	Column9 data	Column10 data	Data618	Data618	Data618	Data618	Data618	Data618	Data618	Data618	Data618	Data618	Sample618
Sample619	AAAGCGGG	GTGCCAGCMGCCGCGGTAA	Column1 data	Column2 data	Column3 data	Column4 data	Column5 data	Column6 data	Column7 data	Column8 data	Column9 data	Column10 data	Data619	Data619	Data619	Data619	Data619	Data619	Data619	Data619	Data619	Data619	Sample619
Sample620	AAAGCGGT	GTGCCAGCMGCCGCGGTAA	Column1 data	Column2 data	Column3 data	Column4 data	Column5 data	Column6 data	Column7 data	Column8 data	Column9 data	Column10 data	Data620	Data620	Data620	Data620	Data620	Data620	Data620	Data620	Data620	Data620	Sample620
Sample621	AAAGCGTA	GTGCCAGCMGCCGCGGTAA	Column1 data	Column2 data	Column3 data	Column4 data	Column5 data	Column6 data	Column7 data	Column8 data	Column9 data	Column10 data	Data621	Data621	Data621	Data621	Data621	Data621	Data621	Data621	Data621	Data621	Sample621
Sample622	AAAGCGTC	GTGCCAGCMGCCGCGGTAA	Column1 data	Column2 data	Column3 data	Column4 data	Column5 data	Column6 data	Column7 data	Column8 data	Column9 data	Column10 data	Data622	Data622	Data622	Data622	Data622	Data622	Data622	Data622	Data622	Data622	Sample622
Sample623	AAAGCGTG	GTGCCAGCMGCCGCGGTAA	Column1 data	Column2 data	Column3 data	Column4 data	Column5 data	Column6 data	Column7 data	Column8 data	Column9 data	Column10 data	Data623	Data623	Data623	Data623	Data623	Data623	Data623	Data623	Data623	Data623	Sample623
Sample624	AAAGCGTT	GTGCCAGCMGCCGCGGTAA	Column1 data	Column2 data	Column3 data	Column4 data	Column5 data	Column6 data	Column7 data	Column8 data	Column9 data	Column10 data	Data624	Data624	Data624	Data624	Data624	Data624	Data624	Data624	Data624	Data624	Sample624
Sample625	AAAGCTAA	GTGCCAGCMGCCGCGGTAA	Column1 data	Column2 data	Column3 data	Column4 data	Column5 data	Column6 data	Column7 data	Column8 data	Column9 data	Column10 data	Data625	Data625	Data625	Data625	Data625	Data625	Data625	Data625	Data625	Data625	Sample625
Sample626	AAAGCTAC	GTGCCAGCMGCCGCGGTAA	Column1 data	Column2 data	Column3 data	Column4 data	Column5 data	Column6 data	Column7 data	Column8 data	Column9 data	Column10 data	Data626	Data626	Data626	Data626	Data626	Data626	Data626	Data626	Data626	Data626	Sample626
Sample627	AAAGCTAG	GTGCCAGCMGCCGCGGTAA	Column1 data	Column2 data	Column3 data	Column4 data	Column5 data	Column6 data	Column7 data	Column8 data	Column9 data	Column10 data	Data627	Data627	Data627	Data627	Data627	Data627	Data627	Data627	Data627	Data627	Sample627
Sample628	AAAGCTAT	GTGCCAGCMGCCGCGGTAA	Column1 data	Column2 data	Column3 data	Column4 data	Column5 data	Column6 data	Column7 data	Column8 data	Column9 data	Column10 data	Data628	Data628	Data628	Data628	Data628	Data628	Data628	Data628	Data628	Data628	Sample628
Sample629	AAAGCTCA	GTGCCAGCMGCCGCGGTAA	Column1 data	Column2 data	Column3 data	Column4 data	Column5 data	Column6 data	Column7 data	Column8 data	Column9 data	Column10 data	Data629	Data629	Data629	Data629	Data629	Data629	Data629	Data629	Data629	Data629	Sample629
Sample630	AAAGCTCC	GTGCCAGCMGCCGCGGTAA	Column1 data	Column2 data	Column3 data	Column4 data	Column5 data	Column6 data	Column7 data	Column8 data	Column9 data	Column10 data	Data630	Data630	Data630	Data630	Data630	Data630	Data630	Data630	Data630	Data630	Sample630
Sample631	AAAGCTCG	GTGCCAGCMGCCGCGGTAA	Column1 data	Column2 data	Column3 data	Column4 data	Column5 data	Column6 data	Column7 data	Column8 data	Column9 data	Column10 data	Data631	Data631	Data631	Data631	Data631	Data631	Data631	Data631	Data631	Data631	Sample631
Sample632	AAAGCTCT	GTGCCAGCMGCCGCGGTAA	Column1 data	Column2 data	Column3 data	Column4 data	Column5 data	Column6 data	Column7 data	Column8 data	Column9 data	Column10 data	Data632	Data632	Data632	Data632	Data632	Data632	Data632	Data632	Data632	Data632	Sample632
Sample633	AAAGCTGA	GTGCCAGCMGCCGCGGTAA	Column1 data	Column2 data	Column3 data	Column4 data	Column5 data	Column6 data	Column7 data	Column8 data	Column9 data	Column10 data	Data633	Data633	Data633	Data633	Data633	Data633	Data633	Data633	Data633	Data633	Sample633
Sample634	AAAGCTGC	GTGCCAGCMGCCGCGGTAA	Column1 data	Column2 data	Column3 data	Column4 data	Column5 data	Column6 data	Column7 data	Column8 data	Column9 data	Column10 data	Data634	Data634	Data634	Data634	Data634	Data634	Data634	Data634	Data634	Data634	Sample634
Sample635	AAAGCTGG	GTGCCAGCMGCCGCGGTAA	Column1 data	Column2 data	Column3 data	Column4 data	Column5 data	Column6 data	Column7 data	Column8 data	Column9 data	Column10 data	Data635	Data635	Data635	Data635	Data635	Data635	Data635	Data635	Data635	Data635	Sample635
Sample636	AAAGCTGT	GTGCCAGCMGCCGCGGTAA	Column1 data	Column2 data	Column3 data	Column4 data	Column5 data	Column6 data	Column7 data	Column8 data	Column9 data	Column10 data	Data636	Data636	Data636	Data636	Data636	Data636	Data636	Data636	Data636	Data636	Sample636
Sample637	AAAGCTTA	GTGCCAGCMGCCGCGGTAA	Column1 data	Column2 data	Column3 data	Column4 data	Column5 data	Column6 data	Column7 data	Column8 data	Column9 data	Column10 data	Data637	Data637	Data637	Data637	Data637	Data637	Data637	Data637	Data637	Data637	Sample637
Sample638	AAAGCTTC	GTGCCAGCMGCCGCGGTAA	Column1 data	Column2 data	Column3 data	Column4 data	Column5 data	Column6 data	Column7 data	Column8 data	Column9 data	Column10 data	Data638	Data638	Data638	Data638	Data638	Data638	Data638	Data638	Data638	Data638	Sample638
Sample639	AAAGCTTG	GTGCCAGCMGCCGCGGTAA	Column1 data	Column2 data	Column3 data	Column4 data	Column5 data	Column6 data	Column7 data	Column8 data	Column9 data	Column10 data	Data639	Data639	Data639	Data639	Data639	Data639	Data639	Data639	Data639	Data639	Sample639
Sample640	AAAGCTTT	GTGCCAGCMGCCGCGGTAA	Column1 data	Column2 data	Column3 data	Column4 data	Column5 data	Column6 data	Column7 data	Column8 data	Column9 data	Column10 data	Data640	Data640	Data640	Data640	Data640	Data640	Data640	Data640	Data640	Data640	Sample640
Sample641	AAAGGAAA	GTGCCAGCMGCCGCGGTAA	Column1 data	Column2 data	Column3 data	Column4 data	Column5 data	Column6 data	Column7 data	Column8 data	Column9 data	Column10 data	Data641	Data641	Data641	Data641	Data641	Data641	Data641	Data641	Data641	Data641	Sample641
Sample642	AAAGGAAC	GTGCCAGCMGCCGCGGTAA	Column1 data	Column2 data	Column3 data	Column4 data	Column5 data	Column6 data	Column7 data	Column8 data	Column9 data	Column10 data	Data642	Data642	Data642	Data642	Data642	Data642	Data642	Data642	Data642	Data642	Sample642
Sample643	AAAGGAAG	GTGCCAGCMGCCGCGGTAA	Column1 data	Column2 data	Column3 data	Column4 data	Column5 data	Column6 data	Column7 data	Column8 data	Column9 data	Column10 data	Data643	Data643	Data643	Data643	Data643	Data643	Data643	Data643	Data643	Data643	Sample643
Sample644	AAAGGAAT	GTGCCAGCMGCCGCGGTAA	Column1 data	Column2 data	Column3 data	Column4 data	Column5 data	Column6 data	Column7 data	Column8 data	Column9 data	Column10 data	Data644	Data644	Data644	Data644	Data644	Data644	Data644	Data644	Data644	Data644	Sample644
Sample645	AAAGGACA	GTGCCAGCMGCCGCGGTAA	Column1 data	Column2 data	Column3 data	Column4 data	Column5 data	Column6 data	Column7 data	Column8 data	Column9 data	Column10 data	Data645	Data645	Data645	Data645	Data645	Data645	Data645	Data645	Data645	Data645	Sample645
Sample646	AAAGGACC	GTGCCAGCMGCCGCGGTAA	Column1 data	Column2 data	Column3 data	Column4 data	Column5 data	Column6 data	Column7 data	Column8 data	Column9 data	Column10 data	Data646	Data646	Data646	Data646	Data646	Data646	Data646	Data646	Data646	Data646	Sample646
Sample647	AAAGGACG	GTGCCAGCMGCCGCGGTAA	Column1 data	Column2 data	Column3 data	Column4 data	Column5 data	Column6 data	Column7 data	Column8 data	Column9 data	Column10 data	Data647	Data647	Data647	Data647	Data647	Data647	Data647	Data647	Data647	Data647	Sample647
Sample648	AAAGGACT	GTGCCAGCMGCCGCGGTAA	Column1 data	Column2 data	Column3 data	Column4 data	Column5 data	Column6 data	Column7 data	Column8 data	Column9 data	Column10 data	Data648	Data648	Data648	Data648	Data648	Data648	Data648	Data648	Data648	Data648	Sample648
Sample649	AAAGGAGA	GTGCCAGCMGCCGCGGTAA	Column1 data	Column2 data	Column3 data	Column4 data	Column5 data	Column6 data	Column7 data	Column8 data	Column9 data	Column10 data	Data649	Data649	Data649	Data649	Data649	Data649	Data649	Data649	Data649	Data649	Sample649
Sample650	AAAGGAGC	GTGCCAGCMGCCGCGGTAA	Column1 data	Column2 data	Column3 data	Column4 data	Column5 data	Column6 data	Column7 data	Column8 data	Column9 data	Column10 data	Data650	Data650	Data650	Data650	Data650	Data650	Data650	Data650	Data650	Data650	Sample650
Sample651	AAAGGAGG	GTGCCAGCMGCCGCGGTAA	Column1 data	Column2 data	Column3 data	Column4 data	Column5 data	Column6 data	Column7 data	Column8 data	Column9 data	Column10 data	Data651	Data651	Data651	Data651	Data651	Data651	Data651	Data651	Data651	Data651	Sample651
Sample652	AAAGGAGT	GTGCCAGCMGCCGCGGTAA	Column1 data	Column2 data	Column3 data	Column4 data	Column5 data	Column6 data	Column7 data	Column8 data	Column9 data	Column10 data	Data652	Data652	Data652	Data652	Data652	Data652	Data652	Data652	Data652	Data652	Sample652
Sample653	AAAGGATA	GTGCCAGCMGCCGCGGTAA	Column1 data	Column2 data	Column3 data	Column4 data	Column5 data	Column6 data	Column7 data	Column8 data	Column9 data	Column10 data	Data653	Data653	Data653	Data653	Data653	Data653	Data653	Data653	Data653	Data653	Sample653
Sample654	AAAGGATC	GTGCCAGCMGCCGCGGTAA	Column1 data	Column2 data	Column3 data	Column4 data	Column5 data	Column6 data	Column7 data	Column8 data	Column9 data	Column10 data	Data654	Data654	Data654	Data654	Data654	Data654	Data654	Data654	Data654	Data654	Sample654
Sample655	AAAGGATG	GTGCCAGCMGCCGCGGTAA	Column1 data	Column2 data	Column3 data	Column4 data	Column5 data	Column6 data	Column7 data	Column8 data	Column9 data	Column10 data	Data655	Data655	Data655	Data655	Data655	Data655	Data655	Data655	Data655	Data655	Sample655
Sample656	AAAGGATT	GTGCCAGCMGCCGCGGTAA	Column1 data	Column2 data	Column3 data	Column4 data	Column5 data	Column6 data	Column7 data	Column8 data	Column9 data	Column10 data	Data656	Data656	Data656	Data656	Data656	Data656	Data656	Data656	Data656	Data656	Sample656
Sample657	AAAGGCAA	GTGCCAGCMGCCGCGGTAA	Column1 data	Column2 data	Column3 data	Column4 data	Column5 data	Column6 data	Column7 data	Column8 data	Column9 data	Column10 data	Data657	Data657	Data657	Data657	Data657	Data657	Data657	Data657	Data657	Data657	Sample657
Sample658	AAAGGCAC	GTGCCAGCMGCCGCGGTAA	Column1 data	Column2 data	Column3 data	Column4 data	Column5 data	Column6 data	Column7 data	Column8 data	Column9 data	Column10 data	Data658	Data658	Data658	Data658	Data658	Data658	Data658	Data658	Data658	Data658	Sample658
Sample659	AAAGGCAG	GTGCCAGCMGCCGCGGTAA	Column1 data	Column2 data	Column3 data	Column4 data	Column5 data	Column6 data	Column7 data	Column8 data	Column9 data	Column10 data	Data659	Data659	Data659	Data659	Data659	Data659	Data659	Data659	Data659	Data659	Sample659
Sample660	AAAGGCAT	GTGCCAGCMGCCGCGGTAA	Column1 data	Column2 data	Column3 data	Column4 data	Column5 data	Column6 data	Column7 data	Column8 data	Column9 data	Column10 data	Data660	Data660	Data660	Data660	Data660	Data660	Data660	Data660	Data660	Data660	Sample660
Sample661	AAAGGCCA	GTGCCAGCMGCCGCGGTAA	Column1 data	Column2 data	Column3 data	Column4 data	Column5 data	Column6 data	Column7 data	Column8 data	Column9 data	Column10 data	Data661	Data661	Data661	Data661	Data661	Data661	Data661	Data661	Data661	Data661	Sample661
Sample662	AAAGGCCC	GTGCCAGCMGCCGCGGTAA	Column1 data	Column2 data	Column3 data	Column4 data	Column5 data	Column6 data	Column7 data	Column8 data	Column9 data	Column10 data	Data662	Data662	Data662	Data662	Data662	Data662	Data662	Data662	Data662	Data662	Sample662
Sample663	AAAGGCCG	GTGCCAGCMGCCGCGGTAA	Column1 data	Column2 data	Column3 data	Column4 data	Column5 data	Column6 data	Column7 data	Column8 data	Column9 data	Column10 data	Data663	Data663	Data663	Data663	Data663	Data663	Data663	Data663	Data663	Data663	Sample663
Sample664	AAAGGCCT	GTGCCAGCMGCCGCGGTAA	Column1 data	Column2 data	Column3 data	Column4 data	Column5 data	Column6 data	Column7 data	Column8 data	Column9 data	Column10 data	Data664	Data664	Data664	Data664	Data664	Data664	Data664	Data664	Data664	Data664	Sample664
Sample665	AAAGGCGA	GTGCCAGCMGCCGCGGTAA	Column1 data	Column2 data	Column3 data	Column4 data	Column5 data	Column6 data	Column7 data	Column8 data	Column9 data	Column10 data	Data665	Data665	Data665	Data665	Data665	Data665	Data665	Data665	Data665	Data665	Sample665
Sample666	AAAGGCGC	GTGCCAGCMGCCGCGGTAA	Column1 data	Column2 data	Column3 data	Column4 data	Column5 data	Column6 data	Column7 data	Column8 data	Column9 data	Column10 data	Data666	Data666	Data666	Data666	Data666	Data666	Data666	Data666	Data666	Data666	Sample666
Sample667	AAAGGCGG	GTGCCAGCMGCCGCGGTAA	Column1 data	Column2 data	Column3 data	Column4 data	Column5 data	Column6 data	Column7 data	Column8 data	Column9 data	Column10 data	Data667	Data667	Data667	Data667	Data667	Data667	Data667	Data667	Data667	Data667	Sample667
Sample668	AAAGGCGT	GTGCCAGCMGCCGCGGTAA	Column1 data	Column2 data	Column3 data	Column4 data	Column5 data	Column6 data	Column7 data	Column8 data	Column9 data	Column10 data	Data668	Data668	Data668	Data668	Data668	Data668	Data668	Data668	Data668	Data668	Sample668
Sample669	AAAGGCTA	GTGCCAGCMGCCGCGGTAA	Column1 data	Column2 data	Column3 data	Column4 data	Column5 data	Column6 data	Column7 data	Column8 data	Column9 data	Column10 data	Data669	Data669	Data669	Data669	Data669	Data669	Data669	Data669	Data669	Data669	Sample669
Sample670	AAAGGCTC	GTGCCAGCMGCCGCGGTAA	Column1 data	Column2 data	Column3 data	Column4 data	Column5 data	Column6 data	Column7 data	Column8 data	Column9 data	Column10 data	Data670	Data670	Data670	Data670	Data670	Data670	Data670	Data670	Data670	Data670	Sample670
Sample671	AAAGGCTG	GTGCCAGCMGCCGCGGTAA	Column1 data	Column2 data	Column3 data	Column4 data	Column5 data	Column6 data	Column7 data	Column8 data	Column9 data	Column10 data	Data671	Data671	Data671	Data671	Data671	Data671	Data671	Data671	Data671	Data671	Sample671
Sample672	AAAGGCTT	GTGCCAGCMGCCGCGGTAA	Column1 data	Column2 data	Column3 data	Column4 data	Column5 data	Column6 data	Column7 data	Column8 data	Column9 data	Column10 data	Data672	Data672	Data672	Data672	Data672	Data672	Data672	Data672	Data672	Data672	Sample672
Sample673	AAAGGGAA	GTGCCAGCMGCCGCGGTAA	Column1 data	Column2 data	Column3 data	Column4 data	Column5 data	Column6 data	Column7 data	Column8 data	Column9 data	Column10 data	Data673	Data673	Data673	Data673	Data673	Data673	Data673	Data673	Data673	Data673	Sample673
Sample674	AAAGGGAC	GTGCCAGCMGCCGCGGTAA	Column1 data	Column2 data	Column3 data	Column4 data	Column5 data	Column6 data	Column7 data	Column8 data	Column9 data	Column10 data	Data674	Data674	Data674	Data674	Data674	Data674	Data674	Data674	Data674	Data674	Sample674
Sample675	AAAGGGAG	GTGCCAGCMGCCGCGGTAA	Column1 data	Column2 data	Column3 data	Column4 data	Column5 data	Column6 data	Column7 data	Column8 data	Column9 data	Column10 data	Data675	Data675	Data675	Data675	Data675	Data675	Data675	Data675	Data675	Data675	Sample675
Sample676	AAAGGGAT	GTGCCAGCMGCCGCGGTAA	Column1 data	Column2 data	Column3 data	Column4 data	Column5 data	Column6 data	Column7 data	Column8 data	Column9 data	Column10 data	Data676	Data676	Data676	Data676	Data676	Data676	Data676	Data676	Data676	Data676	Sample676
Sample677	AAAGGGCA	GTGCCAGCMGCCGCGGTAA	Column1 data	Column2 data	Column3 data	Column4 data	Column5 data	Column6 data	Column7 data	Column8 data	Column9 data	Column10 data	Data677	Data677	Data677	Data677	Data677	Data677	Data677	Data677	Data677	Data677	Sample677
Sample678	AAAGGGCC	GTGCCAGCMGCCGCGGTAA	Column1 data	Column2 data	Column3 data	Column4 data	Column5 data	Column6 data	Column7 data	Column8 data	Column9 data	Column10 data	Data678	Data678	Data678	Data678	Data678	Data678	Data678	Data678	Data678	Data678	Sample678
Sample679	AAAGGGCG	GTGCCAGCMGCCGCGGTAA	Column1 data	Column2 data	Column3 data	Column4 data	Column5 data	Column6 data	Column7 data	Column8 data	Column9 data	Column10 data	Data679	Data679	Data679	Data679	Data679	Data679	Data679	Data679	Data679	Data679	Sample679
Sample680	AAAGGGCT	GTGCCAGCMGCCGCGGTAA	Column1 data	Column2 data	Column3 data	Column4 data	Column5 data	Column6 data	Column7 data	Column8 data	Column9 data	Column10 data	Data680	Data680	Data680	Data680	Data680	Data680	Data680	Data680	Data680	Data680	Sample680
Sample681	AAAGGGGA	GTGCCAGCMGCCGCGGTAA	Column1 data	Column2 data	Column3 data	Column4 data	Column5 data	Column6 data	Column7 data	Column8 data	Column9 data	Column10 data	Data681	Data681	Data681	Data681	Data681	Data681	Data681	Data681	Data681	Data681	Sample681
Sample682	AAAGGGGC	GTGCCAGCMGCCGCGGTAA	Column1 data	Column2 data	Column3 data	Column4 data	Column5 data	Column6 data	Column7 data	Column8 data	Column9 data	Column10 data	Data682	Data682	Data682	Data682	Data682	Data682	Data682	Data682	Data682	Data682	Sample682
Sample683	AAAGGGGG	GTGCCAGCMGCCGCGGTAA	Column1 data	Column2 data	Column3 data	Column4 data	Column5 data	Column6 data	Column7 data	Column8 data	Column9 data	Column10 data	Data683	Data683	Data683	Data683	Data683	Data683	Data683	Data683	Data683	Data683	Sample683
Sample684	AAAGGGGT	GTGCCAGCMGCCGCGGTAA	Column1 data	Column2 data	Column3 data	Column4 data	Column5 data	Column6 data	Column7 data	Column8 data	Column9 data	Column10 data	Data684	Data684	Data684	Data684	Data684	Data684	Data684	Data684	Data684	Data684	Sample684
Sample685	AAAGGGTA	GTGCCAGCMGCCGCGGTAA	Column1 data	Column2 data	Column3 data	Column4 data	Column5 data	Column6 data	Column7 data	Column8 data	Column9 data	Column10 data	Data685	Data685	Data685	Data685	Data685	Data685	Data685	Data685	Data685	Data685	Sample685
Sample686	AAAGGGTC	GTGCCAGCMGCCGCGGTAA	Column1 data	Column2 data	Column3 data	Column4 data	Column5 data	Column6 data	Column7 data	Column8 data	Column9 data	Column10 data	Data686	Data686	Data686	Data686	Data686	Data686	Data686	Data686	Data686	Data686	Sample686
Sample687	AAAGGGTG	GTGCCAGCMGCCGCGGTAA	Column1 data	Column2 data	Column3 data	Column4 data	Column5 data	Column6 data	Column7 data	Column8 data	Column9 data	Column10 data	Data687	Data687	Data687	Data687	Data687	Data687	Data687	Data687	Data687	Data687	Sample687
Sample688	AAAGGGTT	GTGCCAGCMGCCGCGGTAA	Column1 data	Column2 data	Column3 data	Column4 data	Column5 data	Column6 data	Column7 data	Column8 data	Column9 data	Column10 data	Data688	Data688	Data688	Data688	Data688	Data688	Data688	Data688	Data688	Data688	Sample688
Sample689	AAAGGTAA	GTGCCAGCMGCCGCGGTAA	Column1 data	Column2 data	Column3 data	Column4 data	Column5 data	Column6 data	Column7 data	Column8 data	Column9 data	Column10 data	Data689	Data689	Data689	Data689	Data689	Data689	Data689	Data689	Data689	Data689	Sample689
Sample690	AAAGGTAC	GTGCCAGCMGCCGCGGTAA	Column1 data	Column2 data	Column3 data	Column4 data	Column5 data	Column6 data	Column7 data	Column8 data	Column9 data	Column10 data	Data690	Data690	Data690	Data690	Data690	Data690	Data690	Data690	Data690	Data690	Sample690
Sample691	AAAGGTAG	GTGCCAGCMGCCGCGGTAA	Column1 data	Column2 data	Column3 data	Column4 data	Column5 data	Column6 data	Column7 data	Column8 data	Column9 data	Column10 data	Data691	Data691	Data691	Data691	Data691	Data691	Data691	Data691	Data691	Data691	Sample691
Sample692	AAAGGTAT	GTGCCAGCMGCCGCGGTAA	Column1 data	Column2 data	Column3 data	Column4 data	Column5 data	Column6 data	Column7 data	Column8 data	Column9 data	Column10 data	Data692	Data692	Data692	Data692	Data692	Data692	Data692	Data692	Data692	Data692	Sample692
Sample693	AAAGGTCA	GTGCCAGCMGCCGCGGTAA	Column1 data	Column2 data	Column3 data	Column4 data	Column5 data	Column6 data	Column7 data	Column8 data	Column9 data	Column10 data	Data693	Data693	Data693	Data693	Data693	Data693	Data693	Data693	Data693	Data693	Sample693
Sample694	AAAGGTCC	GTGCCAGCMGCCGCGGTAA	Column1 data	Column2 data	Column3 data	Column4 data	Column5 data	Column6 data	Column7 data	Column8 data	Column9 data	Column10 data	Data694	Data694	Data694	Data694	Data694	Data694	Data694	Data694	Data694	Data694	Sample694
Sample695	AAAGGTCG	GTGCCAGCMGCCGCGGTAA	Column1 data	Column2 data	Column3 data	Column4 data	Column5 data	Column6 data	Column7 data	Column8 data	Column9 data	Column10 data	Data695	Data695	Data695	Data695	Data695	Data695	Data695	Data695	Data695	Data695	Sample695
Sample696	AAAGGTCT	GTGCCAGCMGCCGCGGTAA	Column1 data	Column2 data	Column3 data	Column4 data	Column5 data	Column6 data	Column7 data	Column8 data	Column9 data	Column10 data	Data696	Data696	Data696	Data696	Data696	Data696	Data696	Data696	Data696	Data696	Sample696
Sample697	AAAGGTGA	GTGCCAGCMGCCGCGGTAA	Column1 data	Column2 data	Column3 data	Column4 data	Column5 data	Column6 data	Column7 data	Column8 data	Column9 data	Column10 data	Data697	Data697	Data697	Data697	Data697	Data697	Data697	Data697	Data697	Data697	Sample697
Sample698	AAAGGTGC	GTGCCAGCMGCCGCGGTAA	Column1 data	Column2 data	Column3 data	Column4 data	Column5 data	Column6 data	Column7 data	Column8 data	Column9 data	Column10 data	Data698	Data698	Data698	Data698	Data698	Data698	Data698	Data698	Data698	Data698	Sample698
Sample699	AAAGGTGG	GTGCCAGCMGCCGCGGTAA	Column1 data	Column2 data	Column3 data	Column4 data	Column5 data	Column6 data	Column7 data	Column8 data	Column9 data	Column10 data	Data699	Data699	Data699	Data699	Data699	Data699	Data699	Data699	Data699	Data699	Sample699
Sample700	AAAGGTGT	GTGCCAGCMGCCGCGGTAA	Column1 data	Column2 data	Column3 data	Column4 data	Column5 data	Column6 data	Column7 data	Column8 data	Column9 data	Column10 data	Data700	Data700	Data700	Data700	Data700	Data700	Data700	Data700	Data700	Data700	Sample700
Sample701	AAAGGTTA	GTGCCAGCMGCCGCGGTAA	Column1 data	Column2 data	Column3 data	Column4 data	Column5 data	Column6 data	Column7 data	Column8 data	Column9 data	Column10 data	Data701	Data701	Data701	Data701	Data701	Data701	Data701	Data701	Data701	Data701	Sample701
Sample702	AAAGGTTC	GTGCCAGCMGCCGCGGTAA	Column1 data	Column2 data	Column3 data	Column4 data	Column5 data	Column6 data	Column7 data	Column8 data	Column9 data	Column10 data	Data702	Data702	Data702	Data702	Data702	Data702	Data702	Data702	Data702	Data702	Sample702
Sample703	AAAGGTTG	GTGCCAGCMGCCGCGGTAA	Column1 data	Column2 data	Column3 data	Column4 data	Column5 data	Column6 data	Column7 data	Column8 data	Column9 data	Column10 data	Data703	Data703	Data703	Data703	Data703	Data703	Data703	Data703	Data703	Data703	Sample703
Sample704	AAAGGTTT	GTGCCAGCMGCCGCGGTAA	Column1 data	Column2 data	Column3 data	Column4 data	Column5 data	Column6 data	Column7 data	Column8 data	Column9 data	Column10 data	Data704	Data704	Data704	Data704	Data704	Data704	Data704	Data704	Data704	Data704	Sample704
Sample705	AAAGTAAA	GTGCCAGCMGCCGCGGTAA	Column1 data	Column2 data	Column3 data	Column4 data	Column5 data	Column6 data	Column7 data	Column8 data	Column9 data	Column10 data	Data705	Data705	Data705	Data705	Data705	Data705	Data705	Data705	Data705	Data705	Sample705
Sample706	AAAGTAAC	GTGCCAGCMGCCGCGGTAA	Column1 data	Column2 data	Column3 data	Column4 data	Column5 data	Column6 data	Column7 data	Column8 data	Column9 data	Column10 data	Data706	Data706	Data706	Data706	Data706	Data706	Data706	Data706	Data706	Data706	Sample706
Sample707	AAAGTAAG	GTGCCAGCMGCCGCGGTAA	Column1 data	Column2 data	Column3 data	Column4 data	Column5 data	Column6 data	Column7 data	Column8 data	Column9 data	Column10 data	Data707	Data707	Data707	Data707	Data707	Data707	Data707	Data707	Data707	Data707	Sample707
Sample708	AAAGTAAT	GTGCCAGCMGCCGCGGTAA	Column1 data	Column2 data	Column3 data	Column4 data	Column5 data	Column6 data	Column7 data	Column8 data	Column9 data	Column10 data	Data708	Data708	Data708	Data708	Data708	Data708	Data708	Data708	Data708	Data708	Sample708
Sample709	AAAGTACA	GTGCCAGCMGCCGCGGTAA	Column1 data	Column2 data	Column3 data	Column4 data	Column5 data	Column6 data	Column7 data	Column8 data	Column9 data	Column10 data	Data709	Data709	Data709	Data709	Data709	Data709	Data709	Data709	Data709	Data709	Sample709
Sample710	AAAGTACC	GTGCCAGCMGCCGCGGTAA	Column1 data	Column2 data	Column3 data	Column4 data	Column5 data	Column6 data	Column7 data	Column8 data	Column9 data	Column10 data	Data710	Data710	Data710	Data710	Data710	Data710	Data710	Data710	Data710	Data710	Sample710
Sample711	AAAGTACG	GTGCCAGCMGCCGCGGTAA	Column1 data	Column2 data	Column3 data	Column4 data	Column5 data	Column6 data	Column7 data	Column8 data	Column9 data	Column10 data	Data711	Data711	Data711	Data711	Data711	Data711	Data711	Data711	Data711	Data711	Sample711
Sample712	AAAGTACT	GTGCCAGCMGCCGCGGTAA	Column1 data	Column2 data	Column3 data	Column4 data	Column5 data	Column6 data	Column7 data	Column8 data	Column9 data	Column10 data	Data712	Data712	Data712	Data712	Data712	Data712	Data712	Data712	Data712	Data712	Sample712
Sample713	AAAGTAGA	GTGCCAGCMGCCGCGGTAA	Column1 data	Column2 data	Column3 data	Column4 data	Column5 data	Column6 data	Column7 data	Column8 data	Column9 data	Column10 data	Data713	Data713	Data713	Data713	Data713	Data713	Data713	Data713	Data713	Data713	Sample713
Sample714	AAAGTAGC	GTGCCAGCMGCCGCGGTAA	Column1 data	Column2 data	Column3 data	Column4 data	Column5 data	Column6 data	Column7 data	Column8 data	Column9 data	Column10 data	Data714	Data714	Data714	Data714	Data714	Data714	Data714	Data714	Data714	Data714	Sample714
Sample715	AAAGTAGG	GTGCCAGCMGCCGCGGTAA	Column1 data	Column2 data	Column3 data	Column4 data	Column5 data	Column6 data	Column7 data	Column8 data	Column9 data	Column10 data	Data715	Data715	Data715	Data715	Data715	Data715	Data715	Data715	Data715	Data715	Sample715
Sample716	AAAGTAGT	GTGCCAGCMGCCGCGGTAA	Column1 data	Column2 data	Column3 data	Column4 data	Column5 data	Column6 data	Column7 data	Column8 data	Column9 data	Column10 data	Data716	Data716	Data716	Data716	Data716	Data716	Data716	Data716	Data716	Data716	Sample716
Sample717	AAAGTATA	GTGCCAGCMGCCGCGGTAA	Column1 data	Column2 data	Column3 data	Column4 data	Column5 data	Column6 data	Column7 data	Column8 data	Column9 data	Column10 data	Data717	Data717	Data717	Data717	Data717	Data717	Data717	Data717	Data717	Data717	Sample717
Sample718	AAAGTATC	GTGCCAGCMGCCGCGGTAA	Column1 data	Column2 data	Column3 data	Column4 data	Column5 data	Column6 data	Column7 data	Column8 data	Column9 data	Column10 data	Data718	Data718	Data718	Data718	Data718	Data718	Data718	Data718	Data718	Data718	Sample718
Sample719	AAAGTATG	GTGCCAGCMGCCGCGGTAA	Column1 data	Column2 data	Column3 data	Column4 data	Column5 data	Column6 data	Column7 data	Column8 data	Column9 data	Column10 data	Data719	Data719	Data719	Data719	Data719	Data719	Data719	Data719	Data719	Data719	Sample719
Sample720	AAAGTATT	GTGCCAGCMGCCGCGGTAA	Column1 data	Column2 data	Column3 data	Column4 data	Column5 data	Column6 data	Column7 data	Column8 data	Column9 data	Column10 data	Data720	Data720	Data720	Data720	Data720	Data720	Data720	Data720	Data720	Data720	Sample720
Sample721	AAAGTCAA	GTGCCAGCMGCCGCGGTAA	Column1 data	Column2 data	Column3 data	Column4 data	Column5 data	Column6 data	Column7 data	Column8 data	Column9 data	Column10 data	Data721	Data721	Data721	Data721	Data721	Data721	Data721	Data721	Data721	Data721	Sample721
Sample722	AAAGTCAC	GTGCCAGCMGCCGCGGTAA	Column1 data	Column2 data	Column3 data	Column4 data	Column5 data	Column6 data	Column7 data	Column8 data	Column9 data	Column10 data	Data722	Data722	Data722	Data722	Data722	Data722	Data722	Data722	Data722	Data722	Sample722
Sample723	AAAGTCAG	GTGCCAGCMGCCGCGGTAA	Column1 data	Column2 data	Column3 data	Column4 data	Column5 data	Column6 data	Column7 data	Column8 data	Column9 data	Column10 data	Data723	Data723	Data723	Data723	Data723	Data723	Data723	Data723	Data723	Data723	Sample723
Sample724	AAAGTCAT	GTGCCAGCMGCCGCGGTAA	Column1 data	Column2 data	Column3 data	Column4 data	Column5 data	Column6 data	Column7 data	Column8 data	Column9 data	Column10 data	Data724	Data724	Data724	Data724	Data724	Data724	Data724	Data724	Data724	Data724	Sample724
Sample725	AAAGTCCA	GTGCCAGCMGCCGCGGTAA	Column1 data	Column2 data	Column3 data	Column4 data	Column5 data	Column6 data	Column7 data	Column8 data	Column9 data	Column10 data	Data725	Data725	Data725	Data725	Data725	Data725	Data725	Data725	Data725	Data725	Sample725
Sample726	AAAGTCCC	GTGCCAGCMGCCGCGGTAA	Column1 data	Column2 data	Column3 data	Column4 data	Column5 data	Column6 data	Column7 data	Column8 data	Column9 data	Column10 data	Data726	Data726	Data726	Data726	Data726	Data726	Data726	Data726	Data726	Data726	Sample726
Sample727	AAAGTCCG	GTGCCAGCMGCCGCGGTAA	Column1 data	Column2 data	Column3 data	Column4 data	Column5 data	Column6 data	Column7 data	Column8 data	Column9 data	Column10 data	Data727	Data727	Data727	Data727	Data727	Data727	Data727	Data727	Data727	Data727	Sample727
Sample728	AAAGTCCT	GTGCCAGCMGCCGCGGTAA	Column1 data	Column2 data	Column3 data	Column4 data	Column5 data	Column6 data	Column7 data	Column8 data	Column9 data	Column10 data	Data728	Data728	Data728	Data728	Data728	Data728	Data728	Data728	Data728	Data728	Sample728
Sample729	AAAGTCGA	GTGCCAGCMGCCGCGGTAA	Column1 data	Column2 data	Column3 data	Column4 data	Column5 data	Column6 data	Column7 data	Column8 data	Column9 data	Column10 data	Data729	Data729	Data729	Data729	Data729	Data729	Data729	Data729	Data729	Data729	Sample729
Sample730	AAAGTCGC	GTGCCAGCMGCCGCGGTAA	Column1 data	Column2 data	Column3 data	Column4 data	Column5 data	Column6 data	Column7 data	Column8 data	Column9 data	Column10 data	Data730	Data730	Data730	Data730	Data730	Data730	Data730	Data730	Data730	Data730	Sample730
Sample731	AAAGTCGG	GTGCCAGCMGCCGCGGTAA	Column1 data	Column2 data	Column3 data	Column4 data	Column5 data	Column6 data	Column7 data	Column8 data	Column9 data	Column10 data	Data731	Data731	Data731	Data731	Data731	Data731	Data731	Data731	Data731	Data731	Sample731
Sample732	AAAGTCGT	GTGCCAGCMGCCGCGGTAA	Column1 data	Column2 data	Column3 data	Column4 data	Column5 data	Column6 data	Column7 data	Column8 data	Column9 data	Column10 data	Data732	Data732	Data732	Data732	Data732	Data732	Data732	Data732	Data732	Data732	Sample732
Sample733	AAAGTCTA	GTGCCAGCMGCCGCGGTAA	Column1 data	Column2 data	Column3 data	Column4 data	Column5 data	Column6 data	Column7 data	Column8 data	Column9 data	Column10 data	Data733	Data733	Data733	Data733	Data733	Data733	Data733	Data733	Data733	Data733	Sample733
Sample734	AAAGTCTC	GTGCCAGCMGCCGCGGTAA	Column1 data	Column2 data	Column3 data	Column4 data	Column5 data	Column6 data	Column7 data	Column8 data	Column9 data	Column10 data	Data734	Data734	Data734	Data734	Data734	Data734	Data734	Data734	Data734	Data734	Sample734
Sample735	AAAGTCTG	GTGCCAGCMGCCGCGGTAA	Column1 data	Column2 data	Column3 data	Column4 data	Column5 data	Column6 data	Column7 data	Column8 data	Column9 data	Column10 data	Data735	Data735	Data735	Data735	Data735	Data735	Data735	Data735	Data735	Data735	Sample735
Sample736	AAAGTCTT	GTGCCAGCMGCCGCGGTAA	Column1 data	Column2 data	Column3 data	Column4 data	Column5 data	Column6 data	Column7 data	Column8 data	Column9 data	Column10 data	Data736	Data736	Data736	Data736	Data736	Data736	Data736	Data736	Data736	Data736	Sample736
Sample737	AAAGTGAA	GTGCCAGCMGCCGCGGTAA	Column1 data	Column2 data	Column3 data	Column4 data	Column5 data	Column6 data	Column7 data	Column8 data	Column9 data	Column10 data	Data737	Data737	Data737	Data737	Data737	Data737	Data737	Data737	Data737	Data737	Sample737
Sample738	AAAGTGAC	GTGCCAGCMGCCGCGGTAA	Column1 data	Column2 data	Column3 data	Column4 data	Column5 data	Column6 data	Column7 data	Column8 data	Column9 data	Column10 data	Data738	Data738	Data738	Data738	Data738	Data738	Data738	Data738	Data738	Data738	Sample738
Sample739	AAAGTGAG	GTGCCAGCMGCCGCGGTAA	Column1 data	Column2 data	Column3 data	Column4 data	Column5 data	Column6 data	Column7 data	Column8 data	Column9 data	Column10 data	Data739	Data739	Data739	Data739	Data739	Data739	Data739	Data739	Data739	Data739	Sample739
Sample740	AAAGTGAT	GTGCCAGCMGCCGCGGTAA	Column1 data	Column2 data	Column3 data	Column4 data	Column5 data	Column6 data	Column7 data	Column8 data	Column9 data	Column10 data	Data740	Data740	Data740	Data740	Data740	Data740	Data740	Data740	Data740	Data740	Sample740
Sample741	AAAGTGCA	GTGCCAGCMGCCGCGGTAA	Column1 data	Column2 data	Column3 data	Column4 data	Column5 data	Column6 data	Column7 data	Column8 data	Column9 data	Column10 data	Data741	Data741	Data741	Data741	Data741	Data741	Data741	Data741	Data741	Data741	Sample741
Sample742	AAAGTGCC	GTGCCAGCMGCCGCGGTAA	Column1 data	Column2 data	Column3 data	Column4 data	Column5 data	Column6 data	Column7 data	Column8 data	Column9 data	Column10 data	Data742	Data742	Data742	Data742	Data742	Data742	Data742	Data742	Data742	Data742	Sample742
Sample743	AAAGTGCG	GTGCCAGCMGCCGCGGTAA	Column1 data	Column2 data	Column3 data	Column4 data	Column5 data	Column6 data	Column7 data	Column8 data	Column9 data	Column10 data	Data743	Data743	Data743	Data743	Data743	Data743	Data743	Data743	Data743	Data743	Sample743
Sample744	AAAGTGCT	GTGCCAGCMGCCGCGGTAA	Column1 data	Column2 data	Column3 data	Column4 data	Column5 data	Column6 data	Column7 data	Column8 data	Column9 data	Column10 data	Data744	Data744	Data744	Data744	Data744	Data744	Data744	Data744	Data744	Data744	Sample744
Sample745	AAAGTGGA	GTGCCAGCMGCCGCGGTAA	Column1 data	Column2 data	Column3 data	Column4 data	Column5 data	Column6 data	Column7 data	Column8 data	Column9 data	Column10 data	Data745	Data745	Data745	Data745	Data745	Data745	Data745	Data745	Data745	Data745	Sample745
Sample746	AAAGTGGC	GTGCCAGCMGCCGCGGTAA	Column1 data	Column2 data	Column3 data	Column4 data	Column5 data	Column6 data	Column7 data	Column8 data	Column9 data	Column10 data	Data746	Data746	Data746	Data746	Data746	Data746	Data746	Data746	Data746	Data746	Sample746
Sample747	AAAGTGGG	GTGCCAGCMGCCGCGGTAA	Column1 data	Column2 data	Column3 data	Column4 data	Column5 data	Column6 data	Column7 data	Column8 data	Column9 data	Column10 data	Data747	Data747	Data747	Data747	Data747	Data747	Data747	Data747	Data747	Data747	Sample747
Sample748	AAAGTGGT	GTGCCAGCMGCCGCGGTAA	Column1 data	Column2 data	Column3 data	Column4 data	Column5 data	Column6 data	Column7 data	Column8 data	Column9 data	Column10 data	Data748	Data748	Data748	Data748	Data748	Data748	Data748	Data748	Data748	Data748	Sample748
Sample749	AAAGTGTA	GTGCCAGCMGCCGCGGTAA	Column1 data	Column2 data	Column3 data	Column4 data	Column5 data	Column6 data	Column7 data	Column8 data	Column9 data	Column10 data	Data749	Data749	Data749	Data749	Data749	Data749	Data749	Data749	Data749	Data749	Sample749
Sample750	AAAGTGTC	GTGCCAGCMGCCGCGGTAA	Column1 data	Column2 data	Column3 data	Column4 data	Column5 data	Column6 data	Column7 data	Column8 data	Column9 data	Column10 data	Data750	Data750	Data750	Data750	Data750	Data750	Data750	Data750	Data750	Data750	Sample750
Sample751	AAAGTGTG	GTGCCAGCMGCCGCGGTAA	Column1 data	Column2 data	Column3 data	Column4 data	Column5 data	Column6 data	Column7 data	Column8 data	Column9 data	Column10 data	Data751	Data751	Data751	Data751	Data751	Data751	Data751	Data751	Data751	Data751	Sample751
Sample752	AAAGTGTT	GTGCCAGCMGCCGCGGTAA	Column1 data	Column2 data	Column3 data	Column4 data	Column5 data	Column6 data	Column7 data	Column8 data	Column9 data	Column10 data	Data752	Data752	Data752	Data752	Data752	Data752	Data752	Data752	Data752	Data752	Sample752
Sample753	AAAGTTAA	GTGCCAGCMGCCGCGGTAA	Column1 data	Column2 data	Column3 data	Column4 data	Column5 data	Column6 data	Column7 data	Column8 data	Column9 data	Column10 data	Data753	Data753	Data753	Data753	Data753	Data753	Data753	Data753	Data753	Data753	Sample753
Sample754	AAAGTTAC	GTGCCAGCMGCCGCGGTAA	Column1 data	Column2 data	Column3 data	Column4 data	Column5 data	Column6 data	Column7 data	Column8 data	Column9 data	Column10 data	Data754	Data754	Data754	Data754	Data754	Data754	Data754	Data754	Data754	Data754	Sample754
Sample755	AAAGTTAG	GTGCCAGCMGCCGCGGTAA	Column1 data	Column2 data	Column3 data	Column4 data	Column5 data	Column6 data	Column7 data	Column8 data	Column9 data	Column10 data	Data755	Data755	Data755	Data755	Data755	Data755	Data755	Data755	Data755	Data755	Sample755
Sample756	AAAGTTAT	GTGCCAGCMGCCGCGGTAA	Column1 data	Column2 data	Column3 data	Column4 data	Column5 data	Column6 data	Column7 data	Column8 data	Column9 data	Column10 data	Data756	Data756	Data756	Data756	Data756	Data756	Data756	Data756	Data756	Data756	Sample756
Sample757	AAAGTTCA	GTGCCAGCMGCCGCGGTAA	Column1 data	Column2 data	Column3 data	Column4 data	Column5 data	Column6 data	Column7 data	Column8 data	Column9 data	Column10 data	Data757	Data757	Data757	Data757	Data757	Data757	Data757	Data757	Data757	Data757	Sample757
Sample758	AAAGTTCC	GTGCCAGCMGCCGCGGTAA	Column1 data	Column2 data	Column3 data	Column4 data	Column5 data	Column6 data	Column7 data	Column8 data	Column9 data	Column10 data	Data758	Data758	Data758	Data758	Data758	Data758	Data758	Data758	Data758	Data758	Sample758
Sample759	AAAGTTCG	GTGCCAGCMGCCGCGGTAA	Column1 data	Column2 data	Column3 data	Column4 data	Column5 data	Column6 data	Column7 data	Column8 data	Column9 data	Column10 data	Data759	Data759	Data759	Data759	Data759	Data759	Data759	Data759	Data759	Data759	Sample759
Sample760	AAAGTTCT	GTGCCAGCMGCCGCGGTAA	Column1 data	Column2 data	Column3 data	Column4 data	Column5 data	Column6 data	Column7 data	Column8 data	Column9 data	Column10 data	Data760	Data760	Data760	Data760	Data760	Data760	Data760	Data760	Data760	Data760	Sample760
Sample761	AAAGTTGA	GTGCCAGCMGCCGCGGTAA	Column1 data	Column2 data	Column3 data	Column4 data	Column5 data	Column6 data	Column7 data	Column8 data	Column9 data	Column10 data	Data761	Data761	Data761	Data761	Data761	Data761	Data761	Data761	Data761	Data761	Sample761
Sample762	AAAGTTGC	GTGCCAGCMGCCGCGGTAA	Column1 data	Column2 data	Column3 data	Column4 data	Column5 data	Column6 data	Column7 data	Column8 data	Column9 data	Column10 data	Data762	Data762	Data762	Data762	Data762	Data762	Data762	Data762	Data762	Data762	Sample762
Sample763	AAAGTTGG	GTGCCAGCMGCCGCGGTAA	Column1 data	Column2 data	Column3 data	Column4 data	Column5 data	Column6 data	Column7 data	Column8 data	Column9 data	Column10 data	Data763	Data763	Data763	Data763	Data763	Data763	Data763	Data763	Data763	Data763	Sample763
Sample764	AAAGTTGT	GTGCCAGCMGCCGCGGTAA	Column1 data	Column2 data	Column3 data	Column4 data	Column5 data	Column6 data	Column7 data	Column8 data	Column9 data	Column10 data	Data764	Data764	Data764	Data764	Data764	Data764	Data764	Data764	Data764	Data764	Sample764
Sample765	AAAGTTTA	GTGCCAGCMGCCGCGGTAA	Column1 data	Column2 data	Column3 data	Column4 data	Column5 data	Column6 data	Column7 data	Column8 data	Column9 data	Column10 data	Data765	Data765	Data765	Data765	Data765	Data765	Data765	Data765	Data765	Data765	Sample765
Sample766	AAAGTTTC	GTGCCAGCMGCCGCGGTAA	Column1 data	Column2 data	Column3 data	Column4 data	Column5 data	Column6 data	Column7 data	Column8 data	Column9 data	Column10 data	Data766	Data766	Data766	Data766	Data766	Data766	Data766	Data766	Data766	Data766	Sample766
Sample767	AAAGTTTG	GTGCCAGCMGCCGCGGTAA	Column1 data	Column2 data	Column3 data	Column4 data	Column5 data	Column6 data	Column7 data	Column8 data	Column9 data	Column10 data	Data767	Data767	Data767	Data767	Data767	Data767	Data767	Data767	Data767	Data767	Sample767
Sample768	AAAGTTTT	GTGCCAGCMGCCGCGGTAA	Column1 data	Column2 data	Column3 data	Column4 data	Column5 data	Column6 data	Column7 data	Column8 data	Column9 data	Column10 data	Data768	Data768	Data768	Data768	Data768	Data768	Data768	Data768	Data768	Data768	Sample768
Sample769	AAATAAAA	GTGCCAGCMGCCGCGGTAA	Column1 data	Column2 data	Column3 data	Column4 data	Column5 data	Column6 data	Column7 data	Column8 data	Column9 data	Column10 data	Data769	Data769	Data769	Data769	Data769	Data769	Data769	Data769	Data769	Data769	Sample769
Sample770	AAATAAAC	GTGCCAGCMGCCGCGGTAA	Column1 data	Column2 data	Column3 data	Column4 data	Column5 data	Column6 data	Column7 data	Column8 data	Column9 data	Column10 data	Data770	Data770	Data770	Data770	Data770	Data770	Data770	Data770	Data770	Data770	Sample770
Sample771	AAATAAAG	GTGCCAGCMGCCGCGGTAA	Column1 data	Column2 data	Column3 data	Column4 data	Column5 data	Column6 data	Column7 data	Column8 data	Column9 data	Column10 data	Data771	Data771	Data771	Data771	Data771	Data771	Data771	Data771	Data771	Data771	Sample771
Sample772	AAATAAAT	GTGCCAGCMGCCGCGGTAA	Column1 data	Column2 data	Column3 data	Column4 data	Column5 data	Column6 data	Column7 data	Column8 data	Column9 data	Column10 data	Data772	Data772	Data772	Data772	Data772	Data772	Data772	Data772	Data772	Data772	Sample772
Sample773	AAATAACA	GTGCCAGCMGCCGCGGTAA	Column1 data	Column2 data	Column3 data	Column4 data	Column5 data	Column6 data	Column7 data	Column8 data	Column9 data	Column10 data	Data773	Data773	Data773	Data773	Data773	Data773	Data773	Data773	Data773	Data773	Sample773
Sample774	AAATAACC	GTGCCAGCMGCCGCGGTAA	Column1 data	Column2 data	Column3 data	Column4 data	Column5 data	Column6 data	Column7 data	Column8 data	Column9 data	Column10 data	Data774	Data774	Data774	Data774	Data774	Data774	Data774	Data774	Data774	Data774	Sample774
Sample775	AAATAACG	GTGCCAGCMGCCGCGGTAA	Column1 data	Column2 data	Column3 data	Column4 data	Column5 data	Column6 data	Column7 data	Column8 data	Column9 data	Column10 data	Data775	Data775	Data775	Data775	Data775	Data775	Data775	Data775	Data775	Data775	Sample775
Sample776	AAATAACT	GTGCCAGCMGCCGCGGTAA	Column1 data	Column2 data	Column3 data	Column4 data	Column5 data	Column6 data	Column7 data	Column8 data	Column9 data	Column10 data	Data776	Data776	Data776	Data776	Data776	Data776	Data776	Data776	Data776	Data776	Sample776
Sample777	AAATAAGA	GTGCCAGCMGCCGCGGTAA	Column1 data	Column2 data	Column3 data	Column4 data	Column5 data	Column6 data	Column7 data	Column8 data	Column9 data	Column10 data	Data777	Data777	Data777	Data777	Data777	Data777	Data777	Data777	Data777	Data777	Sample777
Sample778	AAATAAGC	GTGCCAGCMGCCGCGGTAA	Column1 data	Column2 data	Column3 data	Column4 data	Column5 data	Column6 data	Column7 data	Column8 data	Column9 data	Column10 data	Data778	Data778	Data778	Data778	Data778	Data778	Data778	Data778	Data778	Data778	Sample778
Sample779	AAATAAGG	GTGCCAGCMGCCGCGGTAA	Column1 data	Column2 data	Column3 data	Column4 data	Column5 data	Column6 data	Column7 data	Column8 data	Column9 data	Column10 data	Data779	Data779	Data779	Data779	Data779	Data779	Data779	Data779	Data779	Data779	Sample779
Sample780	AAATAAGT	GTGCCAGCMGCCGCGGTAA	Column1 data	Column2 data	Column3 data	Column4 data	Column5 data	Column6 data	Column7 data	Column8 data	Column9 data	Column10 data	Data780	Data780	Data780	Data780	Data780	Data780	Data780	Data780	Data780	Data780	Sample780
Sample781	AAATAATA	GTGCCAGCMGCCGCGGTAA	Column1 data	Column2 data	Column3 data	Column4 data	Column5 data	Column6 data	Column7 data	Column8 data	Column9 data	Column10 data	Data781	Data781	Data781	Data781	Data781	Data781	Data781	Data781	Data781	Data781	Sample781
Sample782	AAATAATC	GTGCCAGCMGCCGCGGTAA	Column1 data	Column2 data	Column3 data	Column4 data	Column5 data	Column6 data	Column7 data	Column8 data	Column9 data	Column10 data	Data782	Data782	Data782	Data782	Data782	Data782	Data782	Data782	Data782	Data782	Sample782
Sample783	AAATAATG	GTGCCAGCMGCCGCGGTAA	Column1 data	Column2 data	Column3 data	Column4 data	Column5 data	Column6 data	Column7 data	Column8 data	Column9 data	Column10 data	Data783	Data783	Data783	Data783	Data783	Data783	Data783	Data783	Data783	Data783	Sample783
Sample784	AAATAATT	GTGCCAGCMGCCGCGGTAA	Column1 data	Column2 data	Column3 data	Column4 data	Column5 data	Column6 data	Column7 data	Column8 data	Column9 data	Column10 data	Data784	Data784	Data784	Data784	Data784	Data784	Data784	Data784	Data784	Data784	Sample784
Sample785	AAATACAA	GTGCCAGCMGCCGCGGTAA	Column1 data	Column2 data	Column3 data	Column4 data	Column5 data	Column6 data	Column7 data	Column8 data	Column9 data	Column10 data	Data785	Data785	Data785	Data785	Data785	Data785	Data785	Data785	Data785	Data785	Sample785
Sample786	AAATACAC	GTGCCAGCMGCCGCGGTAA	Column1 data	Column2 data	Column3 data	Column4 data	Column5 data	Column6 data	Column7 data	Column8 data	Column9 data	Column10 data	Data786	Data786	Data786	Data786	Data786	Data786	Data786	Data786	Data786	Data786	Sample786
Sample787	AAATACAG	GTGCCAGCMGCCGCGGTAA	Column1 data	Column2 data	Column3 data	Column4 data	Column5 data	Column6 data	Column7 data	Column8 data	Column9 data	Column10 data	Data787	Data787	Data787	Data787	Data787	Data787	Data787	Data787	Data787	Data787	Sample787
Sample788	AAATACAT	GTGCCAGCMGCCGCGGTAA	Column1 data	Column2 data	Column3 data	Column4 data	Column5 data	Column6 data	Column7 data	Column8 data	Column9 data	Column10 data	Data788	Data788	Data788	Data788	Data788	Data788	Data788	Data788	Data788	Data788	Sample788
Sample789	AAATACCA	GTGCCAGCMGCCGCGGTAA	Column1 data	Column2 data	Column3 data	Column4 data	Column5 data	Column6 data	Column7 data	Column8 data	Column9 data	Column10 data	Data789	Data789	Data789	Data789	Data789	Data789	Data789	Data789	Data789	Data789	Sample789
Sample790	AAATACCC	GTGCCAGCMGCCGCGGTAA	Column1 data	Column2 data	Column3 data	Column4 data	Column5 data	Column6 data	Column7 data	Column8 data	Column9 data	Column10 data	Data790	Data790	Data790	Data790	Data790	Data790	Data790	Data790	Data790	Data790	Sample790
Sample791	AAATACCG	GTGCCAGCMGCCGCGGTAA	Column1 data	Column2 data	Column3 data	Column4 data	Column5 data	Column6 data	Column7 data	Column8 data	Column9 data	Column10 data	Data791	Data791	Data791	Data791	Data791	Data791	Data791	Data791	Data791	Data791	Sample791
Sample792	AAATACCT	GTGCCAGCMGCCGCGGTAA	Column1 data	Column2 data	Column3 data	Column4 data	Column5 data	Column6 data	Column7 data	Column8 data	Column9 data	Column10 data	Data792	Data792	Data792	Data792	Data792	Data792	Data792	Data792	Data792	Data792	Sample792
Sample793	AAATACGA	GTGCCAGCMGCCGCGGTAA	Column1 data	Column2 data	Column3 data	Column4 data	Column5 data	Column6 data	Column7 data	Column8 data	Column9 data	Column10 data	Data793	Data793	Data793	Data793	Data793	Data793	Data793	Data793	Data793	Data793	Sample793
Sample794	AAATACGC	GTGCCAGCMGCCGCGGTAA	Column1 data	Column2 data	Column3 data	Column4 data	Column5 data	Column6 data	Column7 data	Column8 data	Column9 data	Column10 data	Data794	Data794	Data794	Data794	Data794	Data794	Data794	Data794	Data794	Data794	Sample794
Sample795	AAATACGG	GTGCCAGCMGCCGCGGTAA	Column1 data	Column2 data	Column3 data	Column4 data	Column5 data	Column6 data	Column7 data	Column8 data	Column9 data	Column10 data	Data795	Data795	Data795	Data795	Data795	Data795	Data795	Data795	Data795	Data795	Sample795
Sample796	AAATACGT	GTGCCAGCMGCCGCGGTAA	Column1 data	Column2 data	Column3 data	Column4 data	Column5 data	Column6 data	Column7 data	Column8 data	Column9 data	Column10 data	Data796	Data796	Data796	Data796	Data796	Data796	Data796	Data796	Data796	Data796	Sample796
Sample797	AAATACTA	GTGCCAGCMGCCGCGGTAA	Column1 data	Column2 data	Column3 data	Column4 data	Column5 data	Column6 data	Column7 data	Column8 data	Column9 data	Column10 data	Data797	Data797	Data797	Data797	Data797	Data797	Data797	Data797	Data797	Data797	Sample797
Sample798	AAATACTC	GTGCCAGCMGCCGCGGTAA	Column1 data	Column2 data	Column3 data	Column4 data	Column5 data	Column6 data	Column7 data	Column8 data	Column9 data	Column10 data	Data798	Data798	Data798	Data798	Data798	Data798	Data798	Data798	Data798	Data798	Sample798
Sample799	AAATACTG	GTGCCAGCMGCCGCGGTAA	Column1 data	Column2 data	Column3 data	Column4 data	Column5 data	Column6 data	Column7 data	Column8 data	Column9 data	Column10 data	Data799	Data799	Data799	Data799	Data799	Data799	Data799	Data799	Data799	Data799	Sample799
Sample800	AAATACTT	GTGCCAGCMGCCGCGGTAA	Column1 data	Column2 data	Column3 data	Column4 data	Column5 data	Column6 data	Column7 data	Column8 data	Column9 data	Column10 data	Data800	Data800	Data800	Data800	Data800	Data800	Data800	Data800	Data800	Data800	Sample800
Sample801	AAATAGAA	GTGCCAGCMGCCGCGGTAA	Column1 data	Column2 data	Column3 data	Column4 data	Column5 data	Column6 data	Column7 data	Column8 data	Column9 data	Column10 data	Data801	Data801	Data801	Data801	Data801	Data801	Data801	Data801	Data801	Data801	Sample801
Sample802	AAATAGAC	GTGCCAGCMGCCGCGGTAA	Column1 data	Column2 data	Column3 data	Column4 data	Column5 data	Column6 data	Column7 data	Column8 data	Column9 data	Column10 data	Data802	Data802	Data802	Data802	Data802	Data802	Data802	Data802	Data802	Data802	Sample802
Sample803	AAATAGAG	GTGCCAGCMGCCGCGGTAA	Column1 data	Column2 data	Column3 data	Column4 data	Column5 data	Column6 data	Column7 data	Column8 data	Column9 data	Column10 data	Data803	Data803	Data803	Data803	Data803	Data803	Data803	Data803	Data803	Data803	Sample803
Sample804	AAATAGAT	GTGCCAGCMGCCGCGGTAA	Column1 data	Column2 data	Column3 data	Column4 data	Column5 data	Column6 data	Column7 data	Column8 data	Column9 data	Column10 data	Data804	Data804	Data804	Data804	Data804	Data804	Data804	Data804	Data804	Data804	Sample804
Sample805	AAATAGCA	GTGCCAGCMGCCGCGGTAA	Column1 data	Column2 data	Column3 data	Column4 data	Column5 data	Column6 data	Column7 data	Column8 data	Column9 data	Column10 data	Data805	Data805	Data805	Data805	Data805	Data805	Data805	Data805	Data805	Data805	Sample805
Sample806	AAATAGCC	GTGCCAGCMGCCGCGGTAA	Column1 data	Column2 data	Column3 data	Column4 data	Column5 data	Column6 data	Column7 data	Column8 data	Column9 data	Column10 data	Data806	Data806	Data806	Data806	Data806	Data806	Data806	Data806	Data806	Data806	Sample806
Sample807	AAATAGCG	GTGCCAGCMGCCGCGGTAA	Column1 data	Column2 data	Column3 data	Column4 data	Column5 data	Column6 data	Column7 data	Column8 data	Column9 data	Column10 data	Data807	Data807	Data807	Data807	Data807	Data807	Data807	Data807	Data807	Data807	Sample807
Sample808	AAATAGCT	GTGCCAGCMGCCGCGGTAA	Column1 data	Column2 data	Column3 data	Column4 data	Column5 data	Column6 data	Column7 data	Column8 data	Column9 data	Column10 data	Data808	Data808	Data808	Data808	Data808	Data808	Data808	Data808	Data808	Data808	Sample808
Sample809	AAATAGGA	GTGCCAGCMGCCGCGGTAA	Column1 data	Column2 data	Column3 data	Column4 data	Column5 data	Column6 data	Column7 data	Column8 data	Column9 data	Column10 data	Data809	Data809	Data809	Data809	Data809	Data809	Data809	Data809	Data809	Data809	Sample809
Sample810	AAATAGGC	GTGCCAGCMGCCGCGGTAA	Column1 data	Column2 data	Column3 data	Column4 data	Column5 data	Column6 data	Column7 data	Column8 data	Column9 data	Column10 data	Data810	Data810	Data810	Data810	Data810	Data810	Data810	Data810	Data810	Data810	Sample810
Sample811	AAATAGGG	GTGCCAGCMGCCGCGGTAA	Column1 data	Column2 data	Column3 data	Column4 data	Column5 data	Column6 data	Column7 data	Column8 data	Column9 data	Column10 data	Data811	Data811	Data811	Data811	Data811	Data811	Data811	Data811	Data811	Data811	Sample811
Sample812	AAATAGGT	GTGCCAGCMGCCGCGGTAA	Column1 data	Column2 data	Column3 data	Column4 data	Column5 data	Column6 data	Column7 data	Column8 data	Column9 data	Column10 data	Data812	Data812	Data812	Data812	Data812	Data812	Data812	Data812	Data812	Data812	Sample812
Sample813	AAATAGTA	GTGCCAGCMGCCGCGGTAA	Column1 data	Column2 data	Column3 data	Column4 data	Column5 data	Column6 data	Column7 data	Column8 data	Column9 data	Column10 data	Data813	Data813	Data813	Data813	Data813	Data813	Data813	Data813	Data813	Data813	Sample813
Sample814	AAATAGTC	GTGCCAGCMGCCGCGGTAA	Column1 data	Column2 data	Column3 data	Column4 data	Column5 data	Column6 data	Column7 data	Column8 data	Column9 data	Column10 data	Data814	Data814	Data814	Data814	Data814	Data814	Data814	Data814	Data814	Data814	Sample814
Sample815	AAATAGTG	GTGCCAGCMGCCGCGGTAA	Column1 data	Column2 data	Column3 data	Column4 data	Column5 data	Column6 data	Column7 data	Column8 data	Column9 data	Column10 data	Data815	Data815	Data815	Data815	Data815	Data815	Data815	Data815	Data815	Data815	Sample815
Sample816	AAATAGTT	GTGCCAGCMGCCGCGGTAA	Column1 data	Column2 data	Column3 data	Column4 data	Column5 data	Column6 data	Column7 data	Column8 data	Column9 data	Column10 data	Data816	Data816	Data816	Data816	Data816	Data816	Data816	Data816	Data816	Data816	Sample816
Sample817	AAATATAA	GTGCCAGCMGCCGCGGTAA	Column1 data	Column2 data	Column3 data	Column4 data	Column5 data	Column6 data	Column7 data	Column8 data	Column9 data	Column10 data	Data817	Data817	Data817	Data817	Data817	Data817	Data817	Data817	Data817	Data817	Sample817
Sample818	AAATATAC	GTGCCAGCMGCCGCGGTAA	Column1 data	Column2 data	Column3 data	Column4 data	Column5 data	Column6 data	Column7 data	Column8 data	Column9 data	Column10 data	Data818	Data818	Data818	Data818	Data818	Data818	Data818	Data818	Data818	Data818	Sample818
Sample819	AAATATAG	GTGCCAGCMGCCGCGGTAA	Column1 data	Column2 data	Column3 data	Column4 data	Column5 data	Column6 data	Column7 data	Column8 data	Column9 data	Column10 data	Data819	Data819	Data819	Data819	Data819	Data819	Data819	Data819	Data819	Data819	Sample819
Sample820	AAATATAT	GTGCCAGCMGCCGCGGTAA	Column1 data	Column2 data	Column3 data	Column4 data	Column5 data	Column6 data	Column7 data	Column8 data	Column9 data	Column10 data	Data820	Data820	Data820	Data820	Data820	Data820	Data820	Data820	Data820	Data820	Sample820
Sample821	AAATATCA	GTGCCAGCMGCCGCGGTAA	Column1 data	Column2 data	Column3 data	Column4 data	Column5 data	Column6 data	Column7 data	Column8 data	Column9 data	Column10 data	Data821	Data821	Data821	Data821	Data821	Data821	Data821	Data821	Data821	Data821	Sample821
Sample822	AAATATCC	GTGCCAGCMGCCGCGGTAA	Column1 data	Column2 data	Column3 data	Column4 data	Column5 data	Column6 data	Column7 data	Column8 data	Column9 data	Column10 data	Data822	Data822	Data822	Data822	Data822	Data822	Data822	Data822	Data822	Data822	Sample822
Sample823	AAATATCG	GTGCCAGCMGCCGCGGTAA	Column1 data	Column2 data	Column3 data	Column4 data	Column5 data	Column6 data	Column7 data	Column8 data	Column9 data	Column10 data	Data823	Data823	Data823	Data823	Data823	Data823	Data823	Data823	Data823	Data823	Sample823
Sample824	AAATATCT	GTGCCAGCMGCCGCGGTAA	Column1 data	Column2 data	Column3 data	Column4 data	Column5 data	Column6 data	Column7 data	Column8 data	Column9 data	Column10 data	Data824	Data824	Data824	Data824	Data824	Data824	Data824	Data824	Data824	Data824	Sample824
Sample825	AAATATGA	GTGCCAGCMGCCGCGGTAA	Column1 data	Column2 data	Column3 data	Column4 data	Column5 data	Column6 data	Column7 data	Column8 data	Column9 data	Column10 data	Data825	Data825	Data825	Data825	Data825	Data825	Data825	Data825	Data825	Data825	Sample825
Sample826	AAATATGC	GTGCCAGCMGCCGCGGTAA	Column1 data	Column2 data	Column3 data	Column4 data	Column5 data	Column6 data	Column7 data	Column8 data	Column9 data	Column10 data	Data826	Data826	Data826	Data826	Data826	Data826	Data826	Data826	Data826	Data826	Sample826
Sample827	AAATATGG	GTGCCAGCMGCCGCGGTAA	Column1 data	Column2 data	Column3 data	Column4 data	Column5 data	Column6 data	Column7 data	Column8 data	Column9 data	Column10 data	Data827	Data827	Data827	Data827	Data827	Data827	Data827	Data827	Data827	Data827	Sample827
Sample828	AAATATGT	GTGCCAGCMGCCGCGGTAA	Column1 data	Column2 data	Column3 data	Column4 data	Column5 data	Column6 data	Column7 data	Column8 data	Column9 data	Column10 data	Data828	Data828	Data828	Data828	Data828	Data828	Data828	Data828	Data828	Data828	Sample828
Sample829	AAATATTA	GTGCCAGCMGCCGCGGTAA	Column1 data	Column2 data	Column3 data	Column4 data	Column5 data	Column6 data	Column7 data	Column8 data	Column9 data	Column10 data	Data829	Data829	Data829	Data829	Data829	Data829	Data829	Data829	Data829	Data829	Sample829
Sample830	AAATATTC	GTGCCAGCMGCCGCGGTAA	Column1 data	Column2 data	Column3 data	Column4 data	Column5 data	Column6 data	Column7 data	Column8 data	Column9 data	Column10 data	Data830	Data830	Data830	Data830	Data830	Data830	Data830	Data830	Data830	Data830	Sample830
Sample831	AAATATTG	GTGCCAGCMGCCGCGGTAA	Column1 data	Column2 data	Column3 data	Column4 data	Column5 data	Column6 data	Column7 data	Column8 data	Column9 data	Column10 data	Data831	Data831	Data831	Data831	Data831	Data831	Data831	Data831	Data831	Data831	Sample831
Sample832	AAATATTT	GTGCCAGCMGCCGCGGTAA	Column1 data	Column2 data	Column3 data	Column4 data	Column5 data	Column6 data	Column7 data	Column8 data	Column9 data	Column10 data	Data832	Data832	Data832	Data832	Data832	Data832	Data832	Data832	Data832	Data832	Sample832
Sample833	AAATCAAA	GTGCCAGCMGCCGCGGTAA	Column1 data	Column2 data	Column3 data	Column4 data	Column5 data	Column6 data	Column7 data	Column8 data	Column9 data	Column10 data	Data833	Data833	Data833	Data833	Data833	Data833	Data833	Data833	Data833	Data833	Sample833
Sample834	AAATCAAC	GTGCCAGCMGCCGCGGTAA	Column1 data	Column2 data	Column3 data	Column4 data	Column5 data	Column6 data	Column7 data	Column8 data	Column9 data	Column10 data	Data834	Data834	Data834	Data834	Data834	Data834	Data834	Data834	Data834	Data834	Sample834
Sample835	AAATCAAG	GTGCCAGCMGCCGCGGTAA	Column1 data	Column2 data	Column3 data	Column4 data	Column5 data	Column6 data	Column7 data	Column8 data	Column9 data	Column10 data	Data835	Data835	Data835	Data835	Data835	Data835	Data835	Data835	Data835	Data835	Sample835
Sample836	AAATCAAT	GTGCCAGCMGCCGCGGTAA	Column1 data	Column2 data	Column3 data	Column4 data	Column5 data	Column6 data	Column7 data	Column8 data	Column9 data	Column10 data	Data836	Data836	Data836	Data836	Data836	Data836	Data836	Data836	Data836	Data836	Sample836
Sample837	AAATCACA	GTGCCAGCMGCCGCGGTAA	Column1 data	Column2 data	Column3 data	Column4 data	Column5 data	Column6 data	Column7 data	Column8 data	Column9 data	Column10 data	Data837	Data837	Data837	Data837	Data837	Data837	Data837	Data837	Data837	Data837	Sample837
Sample838	AAATCACC	GTGCCAGCMGCCGCGGTAA	Column1 data	Column2 data	Column3 data	Column4 data	Column5 data	Column6 data	Column7 data	Column8 data	Column9 data	Column10 data	Data838	Data838	Data838	Data838	Data838	Data838	Data838	Data838	Data838	Data838	Sample838
Sample839	AAATCACG	GTGCCAGCMGCCGCGGTAA	Column1 data	Column2 data	Column3 data	Column4 data	Column5 data	Column6 data	Column7 data	Column8 data	Column9 data	Column10 data	Data839	Data839	Data839	Data839	Data839	Data839	Data839	Data839	Data839	Data839	Sample839
Sample840	AAATCACT	GTGCCAGCMGCCGCGGTAA	Column1 data	Column2 data	Column3 data	Column4 data	Column5 data	Column6 data	Column7 data	Column8 data	Column9 data	Column10 data	Data840	Data840	Data840	Data840	Data840	Data840	Data840	Data840	Data840	Data840	Sample840
Sample841	AAATCAGA	GTGCCAGCMGCCGCGGTAA	Column1 data	Column2 data	Column3 data	Column4 data	Column5 data	Column6 data	Column7 data	Column8 data	Column9 data	Column10 data	Data841	Data841	Data841	Data841	Data841	Data841	Data841	Data841	Data841	Data841	Sample841
Sample842	AAATCAGC	GTGCCAGCMGCCGCGGTAA	Column1 data	Column2 data	Column3 data	Column4 data	Column5 data	Column6 data	Column7 data	Column8 data	Column9 data	Column10 data	Data842	Data842	Data842	Data842	Data842	Data842	Data842	Data842	Data842	Data842	Sample842
Sample843	AAATCAGG	GTGCCAGCMGCCGCGGTAA	Column1 data	Column2 data	Column3 data	Column4 data	Column5 data	Column6 data	Column7 data	Column8 data	Column9 data	Column10 data	Data843	Data843	Data843	Data843	Data843	Data843	Data843	Data843	Data843	Data843	Sample843
Sample844	AAATCAGT	GTGCCAGCMGCCGCGGTAA	Column1 data	Column2 data	Column3 data	Column4 data	Column5 data	Column6 data	Column7 data	Column8 data	Column9 data	Column10 data	Data844	Data844	Data844	Data844	Data844	Data844	Data844	Data844	Data844	Data844	Sample844
Sample845	AAATCATA	GTGCCAGCMGCCGCGGTAA	Column1 data	Column2 data	Column3 data	Column4 data	Column5 data	Column6 data	Column7 data	Column8 data	Column9 data	Column10 data	Data845	Data845	Data845	Data845	Data845	Data845	Data845	Data845	Data845	Data845	Sample845
Sample846	AAATCATC	GTGCCAGCMGCCGCGGTAA	Column1 data	Column2 data	Column3 data	Column4 data	Column5 data	Column6 data	Column7 data	Column8 data	Column9 data	Column10 data	Data846	Data846	Data846	Data846	Data846	Data846	Data846	Data846	Data846	Data846	Sample846
Sample847	AAATCATG	GTGCCAGCMGCCGCGGTAA	Column1 data	Column2 data	Column3 data	Column4 data	Column5 data	Column6 data	Column7 data	Column8 data	Column9 data	Column10 data	Data847	Data847	Data847	Data847	Data847	Data847	Data847	Data847	Data847	Data847	Sample847
Sample848	AAATCATT	GTGCCAGCMGCCGCGGTAA	Column1 data	Column2 data	Column3 data	Column4 data	Column5 data	Column6 data	Column7 data	Column8 data	Column9 data	Column10 data	Data848	Data848	Data848	Data848	Data848	Data848	Data848	Data848	Data848	Data848	Sample848
Sample849	AAATCCAA	GTGCCAGCMGCCGCGGTAA	Column1 data	Column2 data	Column3 data	Column4 data	Column5 data	Column6 data	Column7 data	Column8 data	Column9 data	Column10 data	Data849	Data849	Data849	Data849	Data849	Data849	Data849	Data849	Data849	Data849	Sample849
Sample850	AAATCCAC	GTGCCAGCMGCCGCGGTAA	Column1 data	Column2 data	Column3 data	Column4 data	Column5 data	Column6 data	Column7 data	Column8 data	Column9 data	Column10 data	Data850	Data850	Data850	Data850	Data850	Data850	Data850	Data850	Data850	Data850	Sample850
Sample851	AAATCCAG	GTGCCAGCMGCCGCGGTAA	Column1 data	Column2 data	Column3 data	Column4 data	Column5 data	Column6 data	Column7 data	Column8 data	Column9 data	Column10 data	Data851	Data851	Data851	Data851	Data851	Data851	Data851	Data851	Data851	Data851	Sample851
Sample852	AAATCCAT	GTGCCAGCMGCCGCGGTAA	Column1 data	Column2 data	Column3 data	Column4 data	Column5 data	Column6 data	Column7 data	Column8 data	Column9 data	Column10 data	Data852	Data852	Data852	Data852	Data852	Data852	Data852	Data852	Data852	Data852	Sample852
Sample853	AAATCCCA	GTGCCAGCMGCCGCGGTAA	Column1 data	Column2 data	Column3 data	Column4 data	Column5 data	Column6 data	Column7 data	Column8 data	Column9 data	Column10 data	Data853	Data853	Data853	Data853	Data853	Data853	Data853	Data853	Data853	Data853	Sample853
Sample854	AAATCCCC	GTGCCAGCMGCCGCGGTAA	Column1 data	Column2 data	Column3 data	Column4 data	Column5 data	Column6 data	Column7 data	Column8 data	Column9 data	Column10 data	Data854	Data854	Data854	Data854	Data854	Data854	Data854	Data854	Data854	Data854	Sample854
Sample855	AAATCCCG	GTGCCAGCMGCCGCGGTAA	Column1 data	Column2 data	Column3 data	Column4 data	Column5 data	Column6 data	Column7 data	Column8 data	Column9 data	Column10 data	Data855	Data855	Data855	Data855	Data855	Data855	Data855	Data855	Data855	Data855	Sample855
Sample856	AAATCCCT	GTGCCAGCMGCCGCGGTAA	Column1 data	Column2 data	Column3 data	Column4 data	Column5 data	Column6 data	Column7 data	Column8 data	Column9 data	Column10 data	Data856	Data856	Data856	Data856	Data856	Data856	Data856	Data856	Data856	Data856	Sample856
Sample857	AAATCCGA	GTGCCAGCMGCCGCGGTAA	Column1 data	Column2 data	Column3 data	Column4 data	Column5 data	Column6 data	Column7 data	Column8 data	Column9 data	Column10 data	Data857	Data857	Data857	Data857	Data857	Data857	Data857	Data857	Data857	Data857	Sample857
Sample858	AAATCCGC	GTGCCAGCMGCCGCGGTAA	Column1 data	Column2 data	Column3 data	Column4 data	Column5 data	Column6 data	Column7 data	Column8 data	Column9 data	Column10 data	Data858	Data858	Data858	Data858	Data858	Data858	Data858	Data858	Data858	Data858	Sample858
Sample859	AAATCCGG	GTGCCAGCMGCCGCGGTAA	Column1 data	Column2 data	Column3 data	Column4 data	Column5 data	Column6 data	Column7 data	Column8 data	Column9 data	Column10 data	Data859	Data859	Data859	Data859	Data859	Data859	Data859	Data859	Data859	Data859	Sample859
Sample860	AAATCCGT	GTGCCAGCMGCCGCGGTAA	Column1 data	Column2 data	Column3 data	Column4 data	Column5 data	Column6 data	Column7 data	Column8 data	Column9 data	Column10 data	Data860	Data860	Data860	Data860	Data860	Data860	Data860	Data860	Data860	Data860	Sample860
Sample861	AAATCCTA	GTGCCAGCMGCCGCGGTAA	Column1 data	Column2 data	Column3 data	Column4 data	Column5 data	Column6 data	Column7 data	Column8 data	Column9 data	Column10 data	Data861	Data861	Data861	Data861	Data861	Data861	Data861	Data861	Data861	Data861	Sample861
Sample862	AAATCCTC	GTGCCAGCMGCCGCGGTAA	Column1 data	Column2 data	Column3 data	Column4 data	Column5 data	Column6 data	Column7 data	Column8 data	Column9 data	Column10 data	Data862	Data862	Data862	Data862	Data862	Data862	Data862	Data862	Data862	Data862	Sample862
Sample863	AAATCCTG	GTGCCAGCMGCCGCGGTAA	Column1 data	Column2 data	Column3 data	Column4 data	Column5 data	Column6 data	Column7 data	Column8 data	Column9 data	Column10 data	Data863	Data863	Data863	Data863	Data863	Data863	Data863	Data863	Data863	Data863	Sample863
Sample864	AAATCCTT	GTGCCAGCMGCCGCGGTAA	Column1 data	Column2 data	Column3 data	Column4 data	Column5 data	Column6 data	Column7 data	Column8 data	Column9 data	Column10 data	Data864	Data864	Data864	Data864	Data864	Data864	Data864	Data864	Data864	Data864	Sample864
Sample865	AAATCGAA	GTGCCAGCMGCCGCGGTAA	Column1 data	Column2 data	Column3 data	Column4 data	Column5 data	Column6 data	Column7 data	Column8 data	Column9 data	Column10 data	Data865	Data865	Data865	Data865	Data865	Data865	Data865	Data865	Data865	Data865	Sample865
Sample866	AAATCGAC	GTGCCAGCMGCCGCGGTAA	Column1 data	Column2 data	Column3 data	Column4 data	Column5 data	Column6 data	Column7 data	Column8 data	Column9 data	Column10 data	Data866	Data866	Data866	Data866	Data866	Data866	Data866	Data866	Data866	Data866	Sample866
Sample867	AAATCGAG	GTGCCAGCMGCCGCGGTAA	Column1 data	Column2 data	Column3 data	Column4 data	Column5 data	Column6 data	Column7 data	Column8 data	Column9 data	Column10 data	Data867	Data867	Data867	Data867	Data867	Data867	Data867	Data867	Data867	Data867	Sample867
Sample868	AAATCGAT	GTGCCAGCMGCCGCGGTAA	Column1 data	Column2 data	Column3 data	Column4 data	Column5 data	Column6 data	Column7 data	Column8 data	Column9 data	Column10 data	Data868	Data868	Data868	Data868	Data868	Data868	Data868	Data868	Data868	Data868	Sample868
Sample869	AAATCGCA	GTGCCAGCMGCCGCGGTAA	Column1 data	Column2 data	Column3 data	Column4 data	Column5 data	Column6 data	Column7 data	Column8 data	Column9 data	Column10 data	Data869	Data869	Data869	Data869	Data869	Data869	Data869	Data869	Data869	Data869	Sample869
Sample870	AAATCGCC	GTGCCAGCMGCCGCGGTAA	Column1 data	Column2 data	Column3 data	Column4 data	Column5 data	Column6 data	Column7 data	Column8 data	Column9 data	Column10 data	Data870	Data870	Data870	Data870	Data870	Data870	Data870	Data870	Data870	Data870	Sample870
Sample871	AAATCGCG	GTGCCAGCMGCCGCGGTAA	Column1 data	Column2 data	Column3 data	Column4 data	Column5 data	Column6 data	Column7 data	Column8 data	Column9 data	Column10 data	Data871	Data871	Data871	Data871	Data871	Data871	Data871	Data871	Data871	Data871	Sample871
Sample872	AAATCGCT	GTGCCAGCMGCCGCGGTAA	Column1 data	Column2 data	Column3 data	Column4 data	Column5 data	Column6 data	Column7 data	Column8 data	Column9 data	Column10 data	Data872	Data872	Data872	Data872	Data872	Data872	Data872	Data872	Data872	Data872	Sample872
Sample873	AAATCGGA	GTGCCAGCMGCCGCGGTAA	Column1 data	Column2 data	Column3 data	Column4 data	Column5 data	Column6 data	Column7 data	Column8 data	Column9 data	Column10 data	Data873	Data873	Data873	Data873	Data873	Data873	Data873	Data873	Data873	Data873	Sample873
Sample874	AAATCGGC	GTGCCAGCMGCCGCGGTAA	Column1 data	Column2 data	Column3 data	Column4 data	Column5 data	Column6 data	Column7 data	Column8 data	Column9 data	Column10 data	Data874	Data874	Data874	Data874	Data874	Data874	Data874	Data874	Data874	Data874	Sample874
Sample875	AAATCGGG	GTGCCAGCMGCCGCGGTAA	Column1 data	Column2 data	Column3 data	Column4 data	Column5 data	Column6 data	Column7 data	Column8 data	Column9 data	Column10 data	Data875	Data875	Data875	Data875	Data875	Data875	Data875	Data875	Data875	Data875	Sample875
Sample876	AAATCGGT	GTGCCAGCMGCCGCGGTAA	Column1 data	Column2 data	Column3 data	Column4 data	Column5 data	Column6 data	Column7 data	Column8 data	Column9 data	Column10 data	Data876	Data876	Data876	Data876	Data876	Data876	Data876	Data876	Data876	Data876	Sample876
Sample877	AAATCGTA	GTGCCAGCMGCCGCGGTAA	Column1 data	Column2 data	Column3 data	Column4 data	Column5 data	Column6 data	Column7 data	Column8 data	Column9 data	Column10 data	Data877	Data877	Data877	Data877	Data877	Data877	Data877	Data877	Data877	Data877	Sample877
Sample878	AAATCGTC	GTGCCAGCMGCCGCGGTAA	Column1 data	Column2 data	Column3 data	Column4 data	Column5 data	Column6 data	Column7 data	Column8 data	Column9 data	Column10 data	Data878	Data878	Data878	Data878	Data878	Data878	Data878	Data878	Data878	Data878	Sample878
Sample879	AAATCGTG	GTGCCAGCMGCCGCGGTAA	Column1 data	Column2 data	Column3 data	Column4 data	Column5 data	Column6 data	Column7 data	Column8 data	Column9 data	Column10 data	Data879	Data879	Data879	Data879	Data879	Data879	Data879	Data879	Data879	Data879	Sample879
Sample880	AAATCGTT	GTGCCAGCMGCCGCGGTAA	Column1 data	Column2 data	Column3 data	Column4 data	Column5 data	Column6 data	Column7 data	Column8 data	Column9 data	Column10 data	Data880	Data880	Data880	Data880	Data880	Data880	Data880	Data880	Data880	Data880	Sample880
Sample881	AAATCTAA	GTGCCAGCMGCCGCGGTAA	Column1 data	Column2 data	Column3 data	Column4 data	Column5 data	Column6 data	Column7 data	Column8 data	Column9 data	Column10 data	Data881	Data881	Data881	Data881	Data881	Data881	Data881	Data881	Data881	Data881	Sample881
Sample882	AAATCTAC	GTGCCAGCMGCCGCGGTAA	Column1 data	Column2 data	Column3 data	Column4 data	Column5 data	Column6 data	Column7 data	Column8 data	Column9 data	Column10 data	Data882	Data882	Data882	Data882	Data882	Data882	Data882	Data882	Data882	Data882	Sample882
Sample883	AAATCTAG	GTGCCAGCMGCCGCGGTAA	Column1 data	Column2 data	Column3 data	Column4 data	Column5 data	Column6 data	Column7 data	Column8 data	Column9 data	Column10 data	Data883	Data883	Data883	Data883	Data883	Data883	Data883	Data883	Data883	Data883	Sample883
Sample884	AAATCTAT	GTGCCAGCMGCCGCGGTAA	Column1 data	Column2 data	Column3 data	Column4 data	Column5 data	Column6 data	Column7 data	Column8 data	Column9 data	Column10 data	Data884	Data884	Data884	Data884	Data884	Data884	Data884	Data884	Data884	Data884	Sample884
Sample885	AAATCTCA	GTGCCAGCMGCCGCGGTAA	Column1 data	Column2 data	Column3 data	Column4 data	Column5 data	Column6 data	Column7 data	Column8 data	Column9 data	Column10 data	Data885	Data885	Data885	Data885	Data885	Data885	Data885	Data885	Data885	Data885	Sample885
Sample886	AAATCTCC	GTGCCAGCMGCCGCGGTAA	Column1 data	Column2 data	Column3 data	Column4 data	Column5 data	Column6 data	Column7 data	Column8 data	Column9 data	Column10 data	Data886	Data886	Data886	Data886	Data886	Data886	Data886	Data886	Data886	Data886	Sample886
Sample887	AAATCTCG	GTGCCAGCMGCCGCGGTAA	Column1 data	Column2 data	Column3 data	Column4 data	Column5 data	Column6 data	Column7 data	Column8 data	Column9 data	Column10 data	Data887	Data887	Data887	Data887	Data887	Data887	Data887	Data887	Data887	Data887	Sample887
Sample888	AAATCTCT	GTGCCAGCMGCCGCGGTAA	Column1 data	Column2 data	Column3 data	Column4 data	Column5 data	Column6 data	Column7 data	Column8 data	Column9 data	Column10 data	Data888	Data888	Data888	Data888	Data888	Data888	Data888	Data888	Data888	Data888	Sample888
Sample889	AAATCTGA	GTGCCAGCMGCCGCGGTAA	Column1 data	Column2 data	Column3 data	Column4 data	Column5 data	Column6 data	Column7 data	Column8 data	Column9 data	Column10 data	Data889	Data889	Data889	Data889	Data889	Data889	Data889	Data889	Data889	Data889	Sample889
Sample890	AAATCTGC	GTGCCAGCMGCCGCGGTAA	Column1 data	Column2 data	Column3 data	Column4 data	Column5 data	Column6 data	Column7 data	Column8 data	Column9 data	Column10 data	Data890	Data890	Data890	Data890	Data890	Data890	Data890	Data890	Data890	Data890	Sample890
Sample891	AAATCTGG	GTGCCAGCMGCCGCGGTAA	Column1 data	Column2 data	Column3 data	Column4 data	Column5 data	Column6 data	Column7 data	Column8 data	Column9 data	Column10 data	Data891	Data891	Data891	Data891	Data891	Data891	Data891	Data891	Data891	Data891	Sample891
Sample892	AAATCTGT	GTGCCAGCMGCCGCGGTAA	Column1 data	Column2 data	Column3 data	Column4 data	Column5 data	Column6 data	Column7 data	Column8 data	Column9 data	Column10 data	Data892	Data892	Data892	Data892	Data892	Data892	Data892	Data892	Data892	Data892	Sample892
Sample893	AAATCTTA	GTGCCAGCMGCCGCGGTAA	Column1 data	Column2 data	Column3 data	Column4 data	Column5 data	Column6 data	Column7 data	Column8 data	Column9 data	Column10 data	Data893	Data893	Data893	Data893	Data893	Data893	Data893	Data893	Data893	Data893	Sample893
Sample894	AAATCTTC	GTGCCAGCMGCCGCGGTAA	Column1 data	Column2 data	Column3 data	Column4 data	Column5 data	Column6 data	Column7 data	Column8 data	Column9 data	Column10 data	Data894	Data894	Data894	Data894	Data894	Data894	Data894	Data894	Data894	Data894	Sample894
Sample895	AAATCTTG	GTGCCAGCMGCCGCGGTAA	Column1 data	Column2 data	Column3 data	Column4 data	Column5 data	Column6 data	Column7 data	Column8 data	Column9 data	Column10 data	Data895	Data895	Data895	Data895	Data895	Data895	Data895	Data895	Data895	Data895	Sample895
Sample896	AAATCTTT	GTGCCAGCMGCCGCGGTAA	Column1 data	Column2 data	Column3 data	Column4 data	Column5 data	Column6 data	Column7 data	Column8 data	Column9 data	Column10 data	Data896	Data896	Data896	Data896	Data896	Data896	Data896	Data896	Data896	Data896	Sample896
Sample897	AAATGAAA	GTGCCAGCMGCCGCGGTAA	Column1 data	Column2 data	Column3 data	Column4 data	Column5 data	Column6 data	Column7 data	Column8 data	Column9 data	Column10 data	Data897	Data897	Data897	Data897	Data897	Data897	Data897	Data897	Data897	Data897	Sample897
Sample898	AAATGAAC	GTGCCAGCMGCCGCGGTAA	Column1 data	Column2 data	Column3 data	Column4 data	Column5 data	Column6 data	Column7 data	Column8 data	Column9 data	Column10 data	Data898	Data898	Data898	Data898	Data898	Data898	Data898	Data898	Data898	Data898	Sample898
Sample899	AAATGAAG	GTGCCAGCMGCCGCGGTAA	Column1 data	Column2 data	Column3 data	Column4 data	Column5 data	Column6 data	Column7 data	Column8 data	Column9 data	Column10 data	Data899	Data899	Data899	Data899	Data899	Data899	Data899	Data899	Data899	Data899	Sample899
Sample900	AAATGAAT	GTGCCAGCMGCCGCGGTAA	Column1 data	Column2 data	Column3 data	Column4 data	Column5 data	Column6 data	Column7 data	Column8 data	Column9 data	Column10 data	Data900	Data900	Data900	Data900	Data900	Data900	Data900	Data900	Data900	Data900	Sample900
Sample901	AAATGACA	GTGCCAGCMGCCGCGGTAA	Column1 data	Column2 data	Column3 data	Column4 data	Column5 data	Column6 data	Column7 data	Column8 data	Column9 data	Column10 data	Data901	Data901	Data901	Data901	Data901	Data901	Data901	Data901	Data901	Data901	Sample901
Sample902	AAATGACC	GTGCCAGCMGCCGCGGTAA	Column1 data	Column2 data	Column3 data	Column4 data	Column5 data	Column6 data	Column7 data	Column8 data	Column9 data	Column10 data	Data902	Data902	Data902	Data902	Data902	Data902	Data902	Data902	Data902	Data902	Sample902
Sample903	AAATGACG	GTGCCAGCMGCCGCGGTAA	Column1 data	Column2 data	Column3 data	Column4 data	Column5 data	Column6 data	Column7 data	Column8 data	Column9 data	Column10 data	Data903	Data903	Data903	Data903	Data903	Data903	Data903	Data903	Data903	Data903	Sample903
Sample904	AAATGACT	GTGCCAGCMGCCGCGGTAA	Column1 data	Column2 data	Column3 data	Column4 data	Column5 data	Column6 data	Column7 data	Column8 data	Column9 data	Column10 data	Data904	Data904	Data904	Data904	Data904	Data904	Data904	Data904	Data904	Data904	Sample904
Sample905	AAATGAGA	GTGCCAGCMGCCGCGGTAA	Column1 data	Column2 data	Column3 data	Column4 data	Column5 data	Column6 data	Column7 data	Column8 data	Column9 data	Column10 data	Data905	Data905	Data905	Data905	Data905	Data905	Data905	Data905	Data905	Data905	Sample905
Sample906	AAATGAGC	GTGCCAGCMGCCGCGGTAA	Column1 data	Column2 data	Column3 data	Column4 data	Column5 data	Column6 data	Column7 data	Column8 data	Column9 data	Column10 data	Data906	Data906	Data906	Data906	Data906	Data906	Data906	Data906	Data906	Data906	Sample906
Sample907	AAATGAGG	GTGCCAGCMGCCGCGGTAA	Column1 data	Column2 data	Column3 data	Column4 data	Column5 data	Column6 data	Column7 data	Column8 data	Column9 data	Column10 data	Data907	Data907	Data907	Data907	Data907	Data907	Data907	Data907	Data907	Data907	Sample907
Sample908	AAATGAGT	GTGCCAGCMGCCGCGGTAA	Column1 data	Column2 data	Column3 data	Column4 data	Column5 data	Column6 data	Column7 data	Column8 data	Column9 data	Column10 data	Data908	Data908	Data908	Data908	Data908	Data908	Data908	Data908	Data908	Data908	Sample908
Sample909	AAATGATA	GTGCCAGCMGCCGCGGTAA	Column1 data	Column2 data	Column3 data	Column4 data	Column5 data	Column6 data	Column7 data	Column8 data	Column9 data	Column10 data	Data909	Data909	Data909	Data909	Data909	Data909	Data909	Data909	Data909	Data909	Sample909
Sample910	AAATGATC	GTGCCAGCMGCCGCGGTAA	Column1 data	Column2 data	Column3 data	Column4 data	Column5 data	Column6 data	Column7 data	Column8 data	Column9 data	Column10 data	Data910	Data910	Data910	Data910	Data910	Data910	Data910	Data910	Data910	Data910	Sample910
Sample911	AAATGATG	GTGCCAGCMGCCGCGGTAA	Column1 data	Column2 data	Column3 data	Column4 data	Column5 data	Column6 data	Column7 data	Column8 data	Column9 data	Column10 data	Data911	Data911	Data911	Data911	Data911	Data911	Data911	Data911	Data911	Data911	Sample911
Sample912	AAATGATT	GTGCCAGCMGCCGCGGTAA	Column1 data	Column2 data	Column3 data	Column4 data	Column5 data	Column6 data	Column7 data	Column8 data	Column9 data	Column10 data	Data912	Data912	Data912	Data912	Data912	Data912	Data912	Data912	Data912	Data912	Sample912
Sample913	AAATGCAA	GTGCCAGCMGCCGCGGTAA	Column1 data	Column2 data	Column3 data	Column4 data	Column5 data	Column6 data	Column7 data	Column8 data	Column9 data	Column10 data	Data913	Data913	Data913	Data913	Data913	Data913	Data913	Data913	Data913	Data913	Sample913
Sample914	AAATGCAC	GTGCCAGCMGCCGCGGTAA	Column1 data	Column2 data	Column3 data	Column4 data	Column5 data	Column6 data	Column7 data	Column8 data	Column9 data	Column10 data	Data914	Data914	Data914	Data914	Data914	Data914	Data914	Data914	Data914	Data914	Sample914
Sample915	AAATGCAG	GTGCCAGCMGCCGCGGTAA	Column1 data	Column2 data	Column3 data	Column4 data	Column5 data	Column6 data	Column7 data	Column8 data	Column9 data	Column10 data	Data915	Data915	Data915	Data915	Data915	Data915	Data915	Data915	Data915	Data915	Sample915
Sample916	AAATGCAT	GTGCCAGCMGCCGCGGTAA	Column1 data	Column2 data	Column3 data	Column4 data	Column5 data	Column6 data	Column7 data	Column8 data	Column9 data	Column10 data	Data916	Data916	Data916	Data916	Data916	Data916	Data916	Data916	Data916	Data916	Sample916
Sample917	AAATGCCA	GTGCCAGCMGCCGCGGTAA	Column1 data	Column2 data	Column3 data	Column4 data	Column5 data	Column6 data	Column7 data	Column8 data	Column9 data	Column10 data	Data917	Data917	Data917	Data917	Data917	Data917	Data917	Data917	Data917	Data917	Sample917
Sample918	AAATGCCC	GTGCCAGCMGCCGCGGTAA	Column1 data	Column2 data	Column3 data	Column4 data	Column5 data	Column6 data	Column7 data	Column8 data	Column9 data	Column10 data	Data918	Data918	Data918	Data918	Data918	Data918	Data918	Data918	Data918	Data918	Sample918
Sample919	AAATGCCG	GTGCCAGCMGCCGCGGTAA	Column1 data	Column2 data	Column3 data	Column4 data	Column5 data	Column6 data	Column7 data	Column8 data	Column9 data	Column10 data	Data919	Data919	Data919	Data919	Data919	Data919	Data919	Data919	Data919	Data919	Sample919
Sample920	AAATGCCT	GTGCCAGCMGCCGCGGTAA	Column1 data	Column2 data	Column3 data	Column4 data	Column5 data	Column6 data	Column7 data	Column8 data	Column9 data	Column10 data	Data920	Data920	Data920	Data920	Data920	Data920	Data920	Data920	Data920	Data920	Sample920
Sample921	AAATGCGA	GTGCCAGCMGCCGCGGTAA	Column1 data	Column2 data	Column3 data	Column4 data	Column5 data	Column6 data	Column7 data	Column8 data	Column9 data	Column10 data	Data921	Data921	Data921	Data921	Data921	Data921	Data921	Data921	Data921	Data921	Sample921
Sample922	AAATGCGC	GTGCCAGCMGCCGCGGTAA	Column1 data	Column2 data	Column3 data	Column4 data	Column5 data	Column6 data	Column7 data	Column8 data	Column9 data	Column10 data	Data922	Data922	Data922	Data922	Data922	Data922	Data922	Data922	Data922	Data922	Sample922
Sample923	AAATGCGG	GTGCCAGCMGCCGCGGTAA	Column1 data	Column2 data	Column3 data	Column4 data	Column5 data	Column6 data	Column7 data	Column8 data	Column9 data	Column10 data	Data923	Data923	Data923	Data923	Data923	Data923	Data923	Data923	Data923	Data923	Sample923
Sample924	AAATGCGT	GTGCCAGCMGCCGCGGTAA	Column1 data	Column2 data	Column3 data	Column4 data	Column5 data	Column6 data	Column7 data	Column8 data	Column9 data	Column10 data	Data924	Data924	Data924	Data924	Data924	Data924	Data924	Data924	Data924	Data924	Sample924
Sample925	AAATGCTA	GTGCCAGCMGCCGCGGTAA	Column1 data	Column2 data	Column3 data	Column4 data	Column5 data	Column6 data	Column7 data	Column8 data	Column9 data	Column10 data	Data925	Data925	Data925	Data925	Data925	Data925	Data925	Data925	Data925	Data925	Sample925
Sample926	AAATGCTC	GTGCCAGCMGCCGCGGTAA	Column1 data	Column2 data	Column3 data	Column4 data	Column5 data	Column6 data	Column7 data	Column8 data	Column9 data	Column10 data	Data926	Data926	Data926	Data926	Data926	Data926	Data926	Data926	Data926	Data926	Sample926
Sample927	AAATGCTG	GTGCCAGCMGCCGCGGTAA	Column1 data	Column2 data	Column3 data	Column4 data	Column5 data	Column6 data	Column7 data	Column8 data	Column9 data	Column10 data	Data927	Data927	Data927	Data927	Data927	Data927	Data927	Data927	Data927	Data927	Sample927
Sample928	AAATGCTT	GTGCCAGCMGCCGCGGTAA	Column1 data	Column2 data	Column3 data	Column4 data	Column5 data	Column6 data	Column7 data	Column8 data	Column9 data	Column10 data	Data928	Data928	Data928	Data928	Data928	Data928	Data928	Data928	Data928	Data928	Sample928
Sample929	AAATGGAA	GTGCCAGCMGCCGCGGTAA	Column1 data	Column2 data	Column3 data	Column4 data	Column5 data	Column6 data	Column7 data	Column8 data	Column9 data	Column10 data	Data929	Data929	Data929	Data929	Data929	Data929	Data929	Data929	Data929	Data929	Sample929
Sample930	AAATGGAC	GTGCCAGCMGCCGCGGTAA	Column1 data	Column2 data	Column3 data	Column4 data	Column5 data	Column6 data	Column7 data	Column8 data	Column9 data	Column10 data	Data930	Data930	Data930	Data930	Data930	Data930	Data930	Data930	Data930	Data930	Sample930
Sample931	AAATGGAG	GTGCCAGCMGCCGCGGTAA	Column1 data	Column2 data	Column3 data	Column4 data	Column5 data	Column6 data	Column7 data	Column8 data	Column9 data	Column10 data	Data931	Data931	Data931	Data931	Data931	Data931	Data931	Data931	Data931	Data931	Sample931
Sample932	AAATGGAT	GTGCCAGCMGCCGCGGTAA	Column1 data	Column2 data	Column3 data	Column4 data	Column5 data	Column6 data	Column7 data	Column8 data	Column9 data	Column10 data	Data932	Data932	Data932	Data932	Data932	Data932	Data932	Data932	Data932	Data932	Sample932
Sample933	AAATGGCA	GTGCCAGCMGCCGCGGTAA	Column1 data	Column2 data	Column3 data	Column4 data	Column5 data	Column6 data	Column7 data	Column8 data	Column9 data	Column10 data	Data933	Data933	Data933	Data933	Data933	Data933	Data933	Data933	Data933	Data933	Sample933
Sample934	AAATGGCC	GTGCCAGCMGCCGCGGTAA	Column1 data	Column2 data	Column3 data	Column4 data	Column5 data	Column6 data	Column7 data	Column8 data	Column9 data	Column10 data	Data934	Data934	Data934	Data934	Data934	Data934	Data934	Data934	Data934	Data934	Sample934
Sample935	AAATGGCG	GTGCCAGCMGCCGCGGTAA	Column1 data	Column2 data	Column3 data	Column4 data	Column5 data	Column6 data	Column7 data	Column8 data	Column9 data	Column10 data	Data935	Data935	Data935	Data935	Data935	Data935	Data935	Data935	Data935	Data935	Sample935
Sample936	AAATGGCT	GTGCCAGCMGCCGCGGTAA	Column1 data	Column2 data	Column3 data	Column4 data	Column5 data	Column6 data	Column7 data	Column8 data	Column9 data	Column10 data	Data936	Data936	Data936	Data936	Data936	Data936	Data936	Data936	Data936	Data936	Sample936
Sample937	AAATGGGA	GTGCCAGCMGCCGCGGTAA	Column1 data	Column2 data	Column3 data	Column4 data	Column5 data	Column6 data	Column7 data	Column8 data	Column9 data	Column10 data	Data937	Data937	Data937	Data937	Data937	Data937	Data937	Data937	Data937	Data937	Sample937
Sample938	AAATGGGC	GTGCCAGCMGCCGCGGTAA	Column1 data	Column2 data	Column3 data	Column4 data	Column5 data	Column6 data	Column7 data	Column8 data	Column9 data	Column10 data	Data938	Data938	Data938	Data938	Data938	Data938	Data938	Data938	Data938	Data938	Sample938
Sample939	AAATGGGG	GTGCCAGCMGCCGCGGTAA	Column1 data	Column2 data	Column3 data	Column4 data	Column5 data	Column6 data	Column7 data	Column8 data	Column9 data	Column10 data	Data939	Data939	Data939	Data939	Data939	Data939	Data939	Data939	Data939	Data939	Sample939
Sample940	AAATGGGT	GTGCCAGCMGCCGCGGTAA	Column1 data	Column2 data	Column3 data	Column4 data	Column5 data	Column6 data	Column7 data	Column8 data	Column9 data	Column10 data	Data940	Data940	Data940	Data940	Data940	Data940	Data940	Data940	Data940	Data940	Sample940
Sample941	AAATGGTA	GTGCCAGCMGCCGCGGTAA	Column1 data	Column2 data	Column3 data	Column4 data	Column5 data	Column6 data	Column7 data	Column8 data	Column9 data	Column10 data	Data941	Data941	Data941	Data941	Data941	Data941	Data941	Data941	Data941	Data941	Sample941
Sample942	AAATGGTC	GTGCCAGCMGCCGCGGTAA	Column1 data	Column2 data	Column3 data	Column4 data	Column5 data	Column6 data	Column7 data	Column8 data	Column9 data	Column10 data	Data942	Data942	Data942	Data942	Data942	Data942	Data942	Data942	Data942	Data942	Sample942
Sample943	AAATGGTG	GTGCCAGCMGCCGCGGTAA	Column1 data	Column2 data	Column3 data	Column4 data	Column5 data	Column6 data	Column7 data	Column8 data	Column9 data	Column10 data	Data943	Data943	Data943	Data943	Data943	Data943	Data943	Data943	Data943	Data943	Sample943
Sample944	AAATGGTT	GTGCCAGCMGCCGCGGTAA	Column1 data	Column2 data	Column3 data	Column4 data	Column5 data	Column6 data	Column7 data	Column8 data	Column9 data	Column10 data	Data944	Data944	Data944	Data944	Data944	Data944	Data944	Data944	Data944	Data944	Sample944
Sample945	AAATGTAA	GTGCCAGCMGCCGCGGTAA	Column1 data	Column2 data	Column3 data	Column4 data	Column5 data	Column6 data	Column7 data	Column8 data	Column9 data	Column10 data	Data945	Data945	Data945	Data945	Data945	Data945	Data945	Data945	Data945	Data945	Sample945
Sample946	AAATGTAC	GTGCCAGCMGCCGCGGTAA	Column1 data	Column2 data	Column3 data	Column4 data	Column5 data	Column6 data	Column7 data	Column8 data	Column9 data	Column10 data	Data946	Data946	Data946	Data946	Data946	Data946	Data946	Data946	Data946	Data946	Sample946
Sample947	AAATGTAG	GTGCCAGCMGCCGCGGTAA	Column1 data	Column2 data	Column3 data	Column4 data	Column5 data	Column6 data	Column7 data	Column8 data	Column9 data	Column10 data	Data947	Data947	Data947	Data947	Data947	Data947	Data947	Data947	Data947	Data947	Sample947
Sample948	AAATGTAT	GTGCCAGCMGCCGCGGTAA	Column1 data	Column2 data	Column3 data	Column4 data	Column5 data	Column6 data	Column7 data	Column8 data	Column9 data	Column10 data	Data948	Data948	Data948	Data948	Data948	Data948	Data948	Data948	Data948	Data948	Sample948
Sample949	AAATGTCA	GTGCCAGCMGCCGCGGTAA	Column1 data	Column2 data	Column3 data	Column4 data	Column5 data	Column6 data	Column7 data	Column8 data	Column9 data	Column10 data	Data949	Data949	Data949	Data949	Data949	Data949	Data949	Data949	Data949	Data949	Sample949
Sample950	AAATGTCC	GTGCCAGCMGCCGCGGTAA	Column1 data	Column2 data	Column3 data	Column4 data	Column5 data	Column6 data	Column7 data	Column8 data	Column9 data	Column10 data	Data950	Data950	Data950	Data950	Data950	Data950	Data950	Data950	Data950	Data950	Sample950
Sample951	AAATGTCG	GTGCCAGCMGCCGCGGTAA	Column1 data	Column2 data	Column3 data	Column4 data	Column5 data	Column6 data	Column7 data	Column8 data	Column9 data	Column10 data	Data951	Data951	Data951	Data951	Data951	Data951	Data951	Data951	Data951	Data951	Sample951
Sample952	AAATGTCT	GTGCCAGCMGCCGCGGTAA	Column1 data	Column2 data	Column3 data	Column4 data	Column5 data	Column6 data	Column7 data	Column8 data	Column9 data	Column10 data	Data952	Data952	Data952	Data952	Data952	Data952	Data952	Data952	Data952	Data952	Sample952
Sample953	AAATGTGA	GTGCCAGCMGCCGCGGTAA	Column1 data	Column2 data	Column3 data	Column4 data	Column5 data	Column6 data	Column7 data	Column8 data	Column9 data	Column10 data	Data953	Data953	Data953	Data953	Data953	Data953	Data953	Data953	Data953	Data953	Sample953
Sample954	AAATGTGC	GTGCCAGCMGCCGCGGTAA	Column1 data	Column2 data	Column3 data	Column4 data	Column5 data	Column6 data	Column7 data	Column8 data	Column9 data	Column10 data	Data954	Data954	Data954	Data954	Data954	Data954	Data954	Data954	Data954	Data954	Sample954
Sample955	AAATGTGG	GTGCCAGCMGCCGCGGTAA	Column1 data	Column2 data	Column3 data	Column4 data	Column5 data	Column6 data	Column7 data	Column8 data	Column9 data	Column10 data	Data955	Data955	Data955	Data955	Data955	Data955	Data955	Data955	Data955	Data955	Sample955
Sample956	AAATGTGT	GTGCCAGCMGCCGCGGTAA	Column1 data	Column2 data	Column3 data	Column4 data	Column5 data	Column6 data	Column7 data	Column8 data	Column9 data	Column10 data	Data956	Data956	Data956	Data956	Data956	Data956	Data956	Data956	Data956	Data956	Sample956
Sample957	AAATGTTA	GTGCCAGCMGCCGCGGTAA	Column1 data	Column2 data	Column3 data	Column4 data	Column5 data	Column6 data	Column7 data	Column8 data	Column9 data	Column10 data	Data957	Data957	Data957	Data957	Data957	Data957	Data957	Data957	Data957	Data957	Sample957
Sample958	AAATGTTC	GTGCCAGCMGCCGCGGTAA	Column1 data	Column2 data	Column3 data	Column4 data	Column5 data	Column6 data	Column7 data	Column8 data	Column9 data	Column10 data	Data958	Data958	Data958	Data958	Data958	Data958	Data958	Data958	Data958	Data958	Sample958
Sample959	AAATGTTG	GTGCCAGCMGCCGCGGTAA	Column1 data	Column2 data	Column3 data	Column4 data	Column5 data	Column6 data	Column7 data	Column8 data	Column9 data	Column10 data	Data959	Data959	Data959	Data959	Data959	Data959	Data959	Data959	Data959	Data959	Sample959
Sample960	AAATGTTT	GTGCCAGCMGCCGCGGTAA	Column1 data	Column2 data	Column3 data	Column4 data	Column5 data	Column6 data	Column7 data	Column8 data	Column9 data	Column10 data	Data960	Data960	Data960	Data960	Data960	Data960	Data960	Data960	Data960	Data960	Sample960
Sample961	AAATTAAA	GTGCCAGCMGCCGCGGTAA	Column1 data	Column2 data	Column3 data	Column4 data	Column5 data	Column6 data	Column7 data	Column8 data	Column9 data	Column10 data	Data961	Data961	Data961	Data961	Data961	Data961	Data961	Data961	Data961	Data961	Sample961
Sample962	AAATTAAC	GTGCCAGCMGCCGCGGTAA	Column1 data	Column2 data	Column3 data	Column4 data	Column5 data	Column6 data	Column7 data	Column8 data	Column9 data	Column10 data	Data962	Data962	Data962	Data962	Data962	Data962	Data962	Data962	Data962	Data962	Sample962
Sample963	AAATTAAG	GTGCCAGCMGCCGCGGTAA	Column1 data	Column2 data	Column3 data	Column4 data	Column5 data	Column6 data	Column7 data	Column8 data	Column9 data	Column10 data	Data963	Data963	Data963	Data963	Data963	Data963	Data963	Data963	Data963	Data963	Sample963
Sample964	AAATTAAT	GTGCCAGCMGCCGCGGTAA	Column1 data	Column2 data	Column3 data	Column4 data	Column5 data	Column6 data	Column7 data	Column8 data	Column9 data	Column10 data	Data964	Data964	Data964	Data964	Data964	Data964	Data964	Data964	Data964	Data964	Sample964
Sample965	AAATTACA	GTGCCAGCMGCCGCGGTAA	Column1 data	Column2 data	Column3 data	Column4 data	Column5 data	Column6 data	Column7 data	Column8 data	Column9 data	Column10 data	Data965	Data965	Data965	Data965	Data965	Data965	Data965	Data965	Data965	Data965	Sample965
Sample966	AAATTACC	GTGCCAGCMGCCGCGGTAA	Column1 data	Column2 data	Column3 data	Column4 data	Column5 data	Column6 data	Column7 data	Column8 data	Column9 data	Column10 data	Data966	Data966	Data966	Data966	Data966	Data966	Data966	Data966	Data966	Data966	Sample966
Sample967	AAATTACG	GTGCCAGCMGCCGCGGTAA	Column1 data	Column2 data	Column3 data	Column4 data	Column5 data	Column6 data	Column7 data	Column8 data	Column9 data	Column10 data	Data967	Data967	Data967	Data967	Data967	Data967	Data967	Data967	Data967	Data967	Sample967
Sample968	AAATTACT	GTGCCAGCMGCCGCGGTAA	Column1 data	Column2 data	Column3 data	Column4 data	Column5 data	Column6 data	Column7 data	Column8 data	Column9 data	Column10 data	Data968	Data968	Data968	Data968	Data968	Data968	Data968	Data968	Data968	Data968	Sample968
Sample969	AAATTAGA	GTGCCAGCMGCCGCGGTAA	Column1 data	Column2 data	Column3 data	Column4 data	Column5 data	Column6 data	Column7 data	Column8 data	Column9 data	Column10 data	Data969	Data969	Data969	Data969	Data969	Data969	Data969	Data969	Data969	Data969	Sample969
Sample970	AAATTAGC	GTGCCAGCMGCCGCGGTAA	Column1 data	Column2 data	Column3 data	Column4 data	Column5 data	Column6 data	Column7 data	Column8 data	Column9 data	Column10 data	Data970	Data970	Data970	Data970	Data970	Data970	Data970	Data970	Data970	Data970	Sample970
Sample971	AAATTAGG	GTGCCAGCMGCCGCGGTAA	Column1 data	Column2 data	Column3 data	Column4 data	Column5 data	Column6 data	Column7 data	Column8 data	Column9 data	Column10 data	Data971	Data971	Data971	Data971	Data971	Data971	Data971	Data971	Data971	Data971	Sample971
Sample972	AAATTAGT	GTGCCAGCMGCCGCGGTAA	Column1 data	Column2 data	Column3 data	Column4 data	Column5 data	Column6 data	Column7 data	Column8 data	Column9 data	Column10 data	Data972	Data972	Data972	Data972	Data972	Data972	Data972	Data972	Data972	Data972	Sample972
Sample973	AAATTATA	GTGCCAGCMGCCGCGGTAA	Column1 data	Column2 data	Column3 data	Column4 data	Column5 data	Column6 data	Column7 data	Column8 data	Column9 data	Column10 data	Data973	Data973	Data973	Data973	Data973	Data973	Data973	Data973	Data973	Data973	Sample973
Sample974	AAATTATC	GTGCCAGCMGCCGCGGTAA	Column1 data	Column2 data	Column3 data	Column4 data	Column5 data	Column6 data	Column7 data	Column8 data	Column9 data	Column10 data	Data974	Data974	Data974	Data974	Data974	Data974	Data974	Data974	Data974	Data974	Sample974
Sample975	AAATTATG	GTGCCAGCMGCCGCGGTAA	Column1 data	Column2 data	Column3 data	Column4 data	Column5 data	Column6 data	Column7 data	Column8 data	Column9 data	Column10 data	Data975	Data975	Data975	Data975	Data975	Data975	Data975	Data975	Data975	Data975	Sample975
Sample976	AAATTATT	GTGCCAGCMGCCGCGGTAA	Column1 data	Column2 data	Column3 data	Column4 data	Column5 data	Column6 data	Column7 data	Column8 data	Column9 data	Column10 data	Data976	Data976	Data976	Data976	Data976	Data976	Data976	Data976	Data976	Data976	Sample976
Sample977	AAATTCAA	GTGCCAGCMGCCGCGGTAA	Column1 data	Column2 data	Column3 data	Column4 data	Column5 data	Column6 data	Column7 data	Column8 data	Column9 data	Column10 data	Data977	Data977	Data977	Data977	Data977	Data977	Data977	Data977	Data977	Data977	Sample977
Sample978	AAATTCAC	GTGCCAGCMGCCGCGGTAA	Column1 data	Column2 data	Column3 data	Column4 data	Column5 data	Column6 data	Column7 data	Column8 data	Column9 data	Column10 data	Data978	Data978	Data978	Data978	Data978	Data978	Data978	Data978	Data978	Data978	Sample978
Sample979	AAATTCAG	GTGCCAGCMGCCGCGGTAA	Column1 data	Column2 data	Column3 data	Column4 data	Column5 data	Column6 data	Column7 data	Column8 data	Column9 data	Column10 data	Data979	Data979	Data979	Data979	Data979	Data979	Data979	Data979	Data979	Data979	Sample979
Sample980	AAATTCAT	GTGCCAGCMGCCGCGGTAA	Column1 data	Column2 data	Column3 data	Column4 data	Column5 data	Column6 data	Column7 data	Column8 data	Column9 data	Column10 data	Data980	Data980	Data980	Data980	Data980	Data980	Data980	Data980	Data980	Data980	Sample980
Sample981	AAATTCCA	GTGCCAGCMGCCGCGGTAA	Column1 data	Column2 data	Column3 data	Column4 data	Column5 data	Column6 data	Column7 data	Column8 data	Column9 data	Column10 data	Data981	Data981	Data981	Data981	Data981	Data981	Data981	Data981	Data981	Data981	Sample981
Sample982	AAATTCCC	GTGCCAGCMGCCGCGGTAA	Column1 data	Column2 data	Column3 data	Column4 data	Column5 data	Column6 data	Column7 data	Column8 data	Column9 data	Column10 data	Data982	Data982	Data982	Data982	Data982	Data982	Data982	Data982	Data982	Data982	Sample982
Sample983	AAATTCCG	GTGCCAGCMGCCGCGGTAA	Column1 data	Column2 data	Column3 data	Column4 data	Column5 data	Column6 data	Column7 data	Column8 data	Column9 data	Column10 data	Data983	Data983	Data983	Data983	Data983	Data983	Data983	Data983	Data983	Data983	Sample983
Sample984	AAATTCCT	GTGCCAGCMGCCGCGGTAA	Column1 data	Column2 data	Column3 data	Column4 data	Column5 data	Column6 data	Column7 data	Column8 data	Column9 data	Column10 data	Data984	Data984	Data984	Data984	Data984	Data984	Data984	Data984	Data984	Data984	Sample984
Sample985	AAATTCGA	GTGCCAGCMGCCGCGGTAA	Column1 data	Column2 data	Column3 data	Column4 data	Column5 data	Column6 data	Column7 data	Column8 data	Column9 data	Column10 data	Data985	Data985	Data985	Data985	Data985	Data985	Data985	Data985	Data985	Data985	Sample985
Sample986	AAATTCGC	GTGCCAGCMGCCGCGGTAA	Column1 data	Column2 data	Column3 data	Column4 data	Column5 data	Column6 data	Column7 data	Column8 data	Column9 data	Column10 data	Data986	Data986	Data986	Data986	Data986	Data986	Data986	Data986	Data986	Data986	Sample986
Sample987	AAATTCGG	GTGCCAGCMGCCGCGGTAA	Column1 data	Column2 data	Column3 data	Column4 data	Column5 data	Column6 data	Column7 data	Column8 data	Column9 data	Column10 data	Data987	Data987	Data987	Data987	Data987	Data987	Data987	Data987	Data987	Data987	Sample987
Sample988	AAATTCGT	GTGCCAGCMGCCGCGGTAA	Column1 data	Column2 data	Column3 data	Column4 data	Column5 data	Column6 data	Column7 data	Column8 data	Column9 data	Column10 data	Data988	Data988	Data988	Data988	Data988	Data988	Data988	Data988	Data988	Data988	Sample988
Sample989	AAATTCTA	GTGCCAGCMGCCGCGGTAA	Column1 data	Column2 data	Column3 data	Column4 data	Column5 data	Column6 data	Column7 data	Column8 data	Column9 data	Column10 data	Data989	Data989	Data989	Data989	Data989	Data989	Data989	Data989	Data989	Data989	Sample989
Sample990	AAATTCTC	GTGCCAGCMGCCGCGGTAA	Column1 data	Column2 data	Column3 data	Column4 data	Column5 data	Column6 data	Column7 data	Column8 data	Column9 data	Column10 data	Data990	Data990	Data990	Data990	Data990	Data990	Data990	Data990	Data990	Data990	Sample990
Sample991	AAATTCTG	GTGCCAGCMGCCGCGGTAA	Column1 data	Column2 data	Column3 data	Column4 data	Column5 data	Column6 data	Column7 data	Column8 data	Column9 data	Column10 data	Data991	Data991	Data991	Data991	Data991	Data991	Data991	Data991	Data991	Data991	Sample991
Sample992	AAATTCTT	GTGCCAGCMGCCGCGGTAA	Column1 data	Column2 data	Column3 data	Column4 data	Column5 data	Column6 data	Column7 data	Column8 data	Column9 data	Column10 data	Data992	Data992	Data992	Data992	Data992	Data992	Data992	Data992	Data992	Data992	Sample992
Sample993	AAATTGAA	GTGCCAGCMGCCGCGGTAA	Column1 data	Column2 data	Column3 data	Column4 data	Column5 data	Column6 data	Column7 data	Column8 data	Column9 data	Column10 data	Data993	Data993	Data993	Data993	Data993	Data993	Data993	Data993	Data993	Data993	Sample993
Sample994	AAATTGAC	GTGCCAGCMGCCGCGGTAA	Column1 data	Column2 data	Column3 data	Column4 data	Column5 data	Column6 data	Column7 data	Column8 data	Column9 data	Column10 data	Data994	Data994	Data994	Data994	Data994	Data994	Data994	Data994	Data994	Data994	Sample994
Sample995	AAATTGAG	GTGCCAGCMGCCGCGGTAA	Column1 data	Column2 data	Column3 data	Column4 data	Column5 data	Column6 data	Column7 data	Column8 data	Column9 data	Column10 data	Data995	Data995	Data995	Data995	Data995	Data995	Data995	Data995	Data995	Data995	Sample995
Sample996	AAATTGAT	GTGCCAGCMGCCGCGGTAA	Column1 data	Column2 data	Column3 data	Column4 data	Column5 data	Column6 data	Column7 data	Column8 data	Column9 data	Column10 data	Data996	Data996	Data996	Data996	Data996	Data996	Data996	Data996	Data996	Data996	Sample996
Sample997	AAATTGCA	GTGCCAGCMGCCGCGGTAA	Column1 data	Column2 data	Column3 data	Column4 data	Column5 data	Column6 data	Column7 data	Column8 data	Column9 data	Column10 data	Data997	Data997	Data997	Data997	Data997	Data997	Data997	Data997	Data997	Data997	Sample997
Sample998	AAATTGCC	GTGCCAGCMGCCGCGGTAA	Column1 data	Column2 data	Column3 data	Column4 data	Column5 data	Column6 data	Column7 data	Column8 data	Column9 data	Column10 data	Data998	Data998	Data998	Data998	Data998	Data998	Data998	Data998	Data998	Data998	Sample998
Sample999	AAATTGCG	GTGCCAGCMGCCGCGGTAA	Column1 data	Column2 data	Column3 data	Column4 data	Column5 data	Column6 data	Column7 data	Column8 data	Column9 data	Column10 data	Data999	Data999	Data999	Data999	Data999	Data999	Data999	Data999	Data999	Data999	Sample999

## Sheet: 1000x24, 1% errors
#SampleID	BarcodeSequence	LinkerPrimerSequence	Column1	Column2	Column3	Column4	Column5	Column6	Column7	Column8	Column9	Column10	Column11	Column12	Column13	Column14	Column15	Column16	Column17	Column18	Column19	Column20	Description
Sample1	AAAAAAAA	GTGCCAGCMGCCGCGGTAA	Column1 data	Column2 data	Column3 data	Column4 data	Column5 data	Column6 data	Column7 data	Column8 data	Column9 data	Column10 data	Data1	Data1	Data1	Data1	Data1	Data1	Data1	Data1	Data1	Data1	Sample1
Sample2	AAAAAAAC	GTGCCAGCMGCCGCGGTAA	Column1 data	Column2 data	Column3 data	Column4 data	Column5 data	Column6 data	Column7 data	Column8 data	Column9 data	Column10 data	Data2	Data2	Data2	Data2	Data2	Data2	Data2	Data2	Data2	Data2	Sample2
Sample3	AAAAAAAG	GTGCCAGCMGCCGCGGTAA	Column1 data	Column2 data	Column3 data	Column4 data	Column5 data	Column6 data	Column7 data	Column8 data	Column9 data	Column10 data	Data3	Data3	Data3	Data3	Data3	Data3	Data3	Data3	Data3	Data3	Sample3
Sample4	AAAAAAAT	GTGCCAGCMGCCGCGGTAA	Column1 data	Column2 data	Column3 data	Column4 data	Column5 data	Column6 data	Column7 data	Column8 data	Column9 data	Column10 data	Data4	Data4	Data4	Data4	Data4	Data4	Data4	Data4	Data4	Data4	Sample4
Sample5	AAAAAACA	GTGCCAGCMGCCGCGGTAA	Column1 data	Column2 data	Column3 data	Column4 data	Column5 data	Column6 data	Column7 data	Column8 data	Column9 data	Column10 data	Data5	Data5	Data5	Data5	Data5	Data5	Data5	Data5	Data5	Data5	Sample5
Sample6	AAAAAACC	GTGCCAGCMGCCGCGGTAA	Column1 data	Column2 data	Column3 data	Column4 data	Column5 data	Column6 data	Column7 data	Column8 data	Column9 data	Column10 data	Data6	Data6	Data6	Data6	Data6	Data6	Data6	Data6	Data6	Data6	Sample6
Sample7	AAAAAACG	GTGCCAGCMGCCGCGGTAA	Column1 data	Column2 data	Column3 data	Column4 data	Column5 data	Column6 data	Column7 data	Column8 data	Column9 data	Column10 data	Data7	Data7	Data7	Data7	Data7	Data7	Data7	Data7	Data7	Data7	Sample7
Sample8	AAAAAACT	GTGCCAGCMGCCGCGGTAA	Column1 data	Column2 data	Column3 data	Column4 data	Column5 data	Column6 data	Column7 data	Column8 data	Column9 data	Column10 data	Data8	Data8	Data8	Data8	Data8	Data8	Data8	Data8	Data8	Data8	Sample8
Sample9	AAAAAAGA	GTGCCAGCMGCCGCGGTAA	Column1 data	Column2 data	Column3 data	Column4 data	Column5 data	Column6 data	Column7 data	Column8 data	Column9 data	Column10 data	Data9	Data9	Data9	Data9	Data9	Data9	Data9	Data9	Data9	Data9	Sample9
Sample10	AAAAAAGC	GTGCCAGCMGCCGCGGTAA	Column1 data	Column2 data	Column3 data	Column4 data	Column5 data	Column6 data	Column7 data	Column8 data	Column9 data	Column10 data	Data10	Data10	Data10	Data10	Data10	Data10	Data10	Data10	Data10	Data10	Sample10
Sample11	AAAAAAGG	GTGCCAGCMGCCGCGGTAA	Column1 data	Column2 data	Column3 data	Column4 data	Column5 data	Column6 data	Column7 data	Column8 data	Column9 data	Column10 data	Data11	Data11	Data11	Data11	Data11	Data11	Data11	Data11	Data11	Data11	Sample11
Sample12	AAAAAAGT	GTGCCAGCMGCCGCGGTAA	Column1 data	Column2 data	Column3 data	Column4 data	Column5 data	Column6 data	Column7 data	Column8 data	Column9 data	Column10 data	Data12	Data12	Data12	Data12	Data12	Data12	Data12	Data12	Data12	Data12	Sample12
Sample13	AAAAAATA	GTGCCAGCMGCCGCGGTAA	Column1 data	Column2 data	Column3 data	Column4 data	Column5 data	Column6 data	Column7 data	Column8 data	Column9 data	Column10 data	Data13	Data13	Data13	Data13	Data13	Data13	Data13	Data13	Data13	Data13	Sample13
Sample14	AAAAAATC	GTGCCAGCMGCCGCGGTAA	Column1 data	Column2 data	Column3 data	Column4 data	Column5 data	Column6 data	Column7 data	Column8 data	Column9 data	Column10 data	Data14	Data14	Data14	Data14	Data14	Data14	Data14	Data14		Data14	Sample14
Sample15	AAAAAATG	GTGCCAGCMGCCGCGGTAA	Column1 data	Column2 data	Column3 data	Column4 data	Column5 data	Column6 data	Column7 data	Column8 data	Column9 data	Column10 data	Data15	Data15	Data15	Data15	Data15	Data15	Data15	Data15	Data15	Data15	Sample15
Sample16	AAAAAATT	GTGCCAGCMGCCGCGGTAA	Column1 data	Column2 data	Column3 data	Column4 data	Column5 data	Column6 data	Column7 data	Column8 data	Column9 data	Column10 data	Data16	Data16	Data16	Data16	Data16	Data16	Data16	Data16	Data16	Data16	Sample16
Sample17	AAAAACAA	GTGCCAGCMGCCGCGGTAA	Column1 data	Column2 data	Column3 data	Column4 data	Column5 data	Column6 data	Column7 data	Column8 data	Column9 data	Column10 data	Data17	Data17	Data17	Data17	Data17	Data17	Data17	Data17	Data17	Data17	Sample17
Sample18	AAAAACAC	GTGCCAGCMGCCGCGGTAA	Column1 data	Column2 data	Column3 data	Column4 data	Column5 data	Column6 data	Column7 data	Column8 data	Column9 data	Column10 data	Data18	Data18	Data18	Data18	Data18	Data18	Data18	Data18	Data18	Data18	Sample18
Sample19	AAAAACAG	GTGCCAGCMGCCGCGGTAA	Column1 data	Column2 data	Column3 data	Column4 data	Column5 data	Column6 data	Column7 data	Column8 data	Column9 data	Column10 data	Data19	Data19	Data19	Data19	Data19	Data19	Data19	Data19	Data19	Data19	Sample19
Sample20	AAAAACAT	GTGCCAGCMGCCGCGGTAA	Column1 data	Column2 data	Column3 data	Column4 data	Column5 data	Column6 data	Column7 data	Column8 data	Column9 data	Column10 data	Data20	Data20	Data20	Data20		Data20	Data20	Data20	Data20	Data20	Sample20
$ample21	AAAAACCA	GTGCCAGCMGCCGCGGTAA	Column1 data	Column2 data	Column3 data	Column4 data	Column5 data	Column6 data	Column7 data	Column8 data	Column9 data	Column10 data	Data21	Data21	Data21	Data21	Data21	Data21	Data21	Data21	Data21	Data21	Sample21
Sample22	AAAAACCC	GTGCCAGCMGCCGCGGTAA	Column1 data	Column2 data	Column3 data	Column4 data	Column5 data	Column6 data	Column7 data	Column8 data	Column9 data	Column10 data	Data22	Data22	Data22	Data22	Data22	Data22	Data22	Data22	Data22	Data22	Sample22
Sample23	AAAAACCG	GTGCCAGCMGCCGCGGTAA	Column1 data	Column2 data	Column3 data	Column4 data	Column5 data	Column6 data	Column7 data	Column8 data	Column9 data	Column10 data	Data23	Data23	Data23	Data23	Data23	Data23	Data23	Data23	Data23	Data23	Sample23
Sample24	AAAAACCT	GTGCCAGCMGCCGCGGTAA	Column1 data	Column2 data	Column3 data	Column4 data	Column5 data	Column6 data	Column7 data	Column8 data	Column9 data	Column10 data	Data24	Data24	Data24	Data24	Data24	Data24	Data24	Data24	Data24	Data24
Sample25	AAAAACGA	GTGCCAGCMGCCGCGGTAA	Column1 data	Column2 data	Column3 data	Column4 data	Column5 data	Column6 data	Column7 data	Column8 data	Column9 data	Column10 data	Data25	Data25	Data25	Data25	Data25	Data25	Data25	Data25	Data25	Data25	Sample25
Sample26	AAAAACGC	GTGCCAGCMGCCGCGGTAA	Column1 data	Column2 data	Column3 data	Column4 data	Column5 data	Column6 data	Column7 data	Column8 data	Column9 data	Column10 data	Data26	Data26	Data26	Data26	Data26	Data26	Data26	Data26	Data26	Data26	Sample26
Sample27	AAAAACGG	GTGCCAGCMGCCGCGGTAA	Column1 data	Column2 data	Column3 data	Column4 data	Column5 data	Column6 data	Column7 data	Column8 data	Column9 data	Column10 data	Data27	Data27	Data27	Data27	Data27	Data27	Data27	Data27	Data27	Data27	Sample27
Sample28	AAAAACGT	GTGCCAGCMGCCGCGGTAA	Column1 data	Column2 data	Column3 data	Column4 data	Column5 data	Column6 data	Column7 data	Column8 data	Column9 data	Column10 data	Data28	Data28	Data28	Data28	Data28	Data28	Data28	Data28	Data28	Data28	Sample28
Sample29	AAAAACTA	GTGCCAGCMGCCGCGGTAA	Column1 data	Column2 data	Column3 data	Column4 data	Column5 data	Column6 data	Column7 data	Column8 data	Column9 data	Column10 data	Data29	Data29	Data29	Data29	Data29	Data29	Data29	Data29	Data29	Data29	Sample29
Sample30	AAAAACTC	GTGCCAGCMGCCGCGGTAA	Column1 data	Column2 data	Column3 data	Column4 data	Column5 data	Column6 data	Column7 data	Column8 data	Column9 data	Column10 data	Data30	Data30	Data30	Data30	Data30	Data30	Data30	Data30	Data30	Data30	Sample30
Sample31	AAAAACTG	GTGCCAGCMGCCGCGGTAA	Column1 data	Column2 data	Column3 data	Column4 data	Column5 data	Column6 data	Column7 data	Column8 data	Column9 data	Column10 data	Data31	Data31	Data31	Data31	Data31	Data31	Data31	Data31	Data31	Data31	Sample31
Sample32	AAAAACTT	GTGCCAGCMGCCGCGGTAA	Column1 data	Column2 data	Column3 data	Column4 data	Column5 data	Column6 data	Column7 data	Column8 data	Column9 data	Column10 data	Data32	Data32	Data32	Data32	Data32	Data32	Data32	Data32	Data32	Data32	Sample32
Sample33	AAAAAGAA	GTGCCAGCMGCCGCGGTAA	Column1 data	Column2 data	Column3 data	$olumn4 data	Column5 data	Column6 data	Column7 data	Column8 data	Column9 data	Column10 data	Data33	Data33	Data33	Data33	Data33	Data33	Data33	Data33	Data33	Data33	Sample33
Sample34	AAAAAGAC	GTGCCAGCMGCCGCGGTAA	Column1 data	Column2 data	Column3 data	Column4 data	Column5 data	Column6 data	Column7 data	Column8 data	Column9 data	Column10 data	Data34	Data34	Data34	Data34	Data34	Data34	Data34	Data34	Data34	Data34	Sample34
Sample35	AAAAAGAG	GTGCCAGCMGCCGCGGTAA	Column1 data	Column2 data	Column3 data	Column4 data	Column5 data	Column6 data	Column7 data	Column8 data		Column10 data	Data35	Data35	Data35	Data35	Data35	Data35	Data35	Data35	Data35	Data35	Sample35
Sample36	AAAAAGAT	GTGCCAGCMGCCGCGGTAA	Column1 data	Column2 data	Column3 data	Column4 data	Column5 data	Column6 data	Column7 data	Column8 data	Column9 data	Column10 data	Data36	Data36	Data36	Data36	Data36	Data36	Data36	Data36	Data36	Data36	Sample36
Sample37	AAAAAGCA	GTGCCAGCMGCCGCGGTAA	Column1 data	Column2 data	Column3 data	Column4 data	Column5 data	Column6 data	Column7 data	Column8 data	Column9 data	Column10 data	Data37	Data37	Data37	Data37	Data37	Data37	Data37	Data37	Data37	Data37	Sample37
Sample38	AAAAAGCC	GTGCCAGCMGCCGCGGTAA	Column1 data	Column2 data	Column3 data	Column4 data	Column5 data	Column6 data	Column7 data	Column8 data	Column9 data	Column10 data	Data38	Data38	Data38	Data38	Data38	Data38	Data38	Data38	Data38	Data38	Sample38
Sample39	AAAAAGCG	GTGCCAGCMGCCGCGGTAA	Column1 data	Column2 data	Column3 data	Column4 data	Column5 data	Column6 data	Column7 data	Column8 data	Column9 data	Column10 data	Data39	Data39	Data39	Data39	Data39	Data39	Data39	Data39	Data39	Data39	Sample39
Sample40	AAAAAGCT	GTGCCAGCMGCCGCGGTAA	Column1 data	Column2 data	Column3 data	Column4 data	Column5 data	Column6 data	Column7 data	Column8 data	Column9 data	Column10 data	Data40	Data40	Data40	Data40	Data40	Data40	Data40	Data40	Data40	Data40	Sample40
Sample41	AAAAAGGA	GTGCCAGCMGCCGCGGTAA	Column1 data	Column2 data	Column3 data	Column4 data	Column5 data	Column6 data	Column7 data	Column8 data	Column9 data	Column10 data	Data41	Data41	Data41	Data41	Data41	Data41	Data41	Data41	Data41	Data41	Sample41
Sample42	AAAAAGGC	GTGCCAGCMGCCGCGGTAA	Column1 data	Column2 data	Column3 data	Column4 data	Column5 data	Column6 data	Column7 data	Column8 data	Column9 data	Column10 data	Data42	Data42	Data42	Data42	Data42	Data42	Data42	Data42	Data42	Data42	Sample42
Sample43	AAAAAGGG	GTGCCAGCMGCCGCGGTAA	Column1 data	Column2 data	Column3 data	Column4 data	Column5 data	Column6 data	Column7 data	Column8 data	Column9 data	Column10 data	Data43	Data43	Data43	Data43	Data43	Data43	Data43	Data43	Data43	Data43	Sample43
Sample44	AAAAAGGT	GTGCCAGCMGCCGCGGTAA	Column1 data	Column2 data	Column3 data	Column4 data	Column5 data	Column6 data	Column7 data	Column8 data	Column9 data	Column10 data	Data44	Data44	Data44	Data44	Data44	Data44	Data44	Data44	Data44	Data44	Sample44
Sample45	AAAAAGTA		Column1 data	Column2 data	Column3 data	Column4 data	Column5 data	Column6 data	Column7 data	Column8 data	Column9 data	Column10 data	Data45	Data45	Data45	Data45	Data45	Data45	Data45	Data45	Data45	Data45	Sample45
Sample46	AAAAAGTC	GTGCCAGCMGCCGCGGTAA	Column1 data	Column2 data	Column3 data	Column4 data	Column5 data	Column6 data	Column7 data	Column8 data	Column9 data	Column10 data	Data46	Data46	Data46	Data46	Data46	Data46	Data46	Data46	Data46	Data46	Sample46
Sample47	AAAAAGTG	GTGCCAGCMGCCGCGGTAA	Column1 data	Column2 data	Column3 data	Column4 data	Column5 data	Column6 data	Column7 data	Column8 data	Column9 data	Column10 data	Data47	Data47	Data47	Data47	Data47	Data47	Data47	Data47	Data47	Data47	Sample47
Sample48	AAAAAGTT	GTGCCAGCMGCCGCGGTAA	Column1 data	Column2 data	Column3 data	Column4 data	Column5 data	Column6 data	Column7 data	Column8 data	Column9 data	Column10 data	Data48	Data48	Data48	Data48	Data48	Data48	Data48	Data48	Data48	Data48	Sample48
Sample49	AAAAATAA	GTGCCAGCMGCCGCGGTAA	Column1 data	Column2 data	Column3 data	Column4 data	Column5 data	Column6 data	Column7 data	Column8 data	Column9 data	Column10 data	Data49		Data49	Data49	Data49	Data49	Data49	Data49	Data49	Data49	Sample49
Sample50	AAAAATAC	GTGCCAGCMGCCGCGGTAA	Column1 data	Column2 data	Column3 data	Column4 data	Column5 data	Column6 data	Column7 data	Column8 data	Column9 data	Column10 data	Data50	Data50	Data50	Data50	Data50	Data50	Data50	Data50	Data50	Data50
Sample51	AAAAATAG	GTGCCAGCMGCCGCGGTAA	Column1 data	Column2 data	Column3 data	Column4 data	Column5 data	Column6 data	Column7 data	Column8 data	Column9 data	Column10 data	Data51	Data51	Data51	Data51	Data51	Data51	Data51	Data51	Data51	Data51	Sample51
Sample52	AAAAATAT	GTGCCAGCMGCCGCGGTAA	Column1 data	Column2 data	Column3 data	Column4 data	Column5 data	Column6 data	Column7 data	Column8 data	Column9 data	Column10 data	Data52	Data52	Data52	Data52	Data52	Data52	Data52	Data52	Data52	Data52	Sample52
Sample53	AAAAATCA	GTGCCAGCMGCCGCGGTAA	Column1 data	Column2 data	Column3 data	Column4 data	Column5 data	Column6 data	Column7 data	Column8 data	Column9 data	Column10 data	Data53	Data53	Data53	Data53	Data53	Data53	Data53	Data53	Data53	Data53	Sample53
Sample54	AAAAATCC	GTGCCAGCMGCCGCGGTAA	Column1 data	Column2 data	Column3 data	Column4 data	Column5 data	Column6 data	Column7 data	Column8 data	Column9 data	Column10 data	Data54	Data54	Data54	Data54	Data54	Data54	Data54	Data54	Data54	Data54	Sample54
Sample55	AAAAATCG	GTGCCAGCMGCCGCGGTAA	Column1 data	Column2 data	Column3 data	Column4 data	Column5 data	Column6 data	Column7 data	Column8 data	Column9 data	Column10 data	Data55	Data55	Data55	Data55	Data55	Data55	Data55	Data55	Data55	Data55	Sample55
Sample56	AAAAATCT	GTGCCAGCMGCCGCGGTAA	Column1 data	Column2 data	Column3 data	Column4 data	Column5 data	Column6 data	Column7 data	$olumn8 data	Column9 data	Column10 data	Data56	Data56	Data56	Data56	Data56	Data56	Data56	Data56	Data56	Data56	Sample56
Sample57	AAAAATGA	GTGCCAGCMGCCGCGGTAA	Column1 data	Column2 data	Column3 data	Column4 data	Column5 data	Column6 data	Column7 data	Column8 data	Column9 data	Column10 data	Data57	Data57	Data57	Data57	Data57	Data57	Data57	Data57	Data57	Data57	Sample57
Sample58	AAAAATGC	GTGCCAGCMGCCGCGGTAA	Column1 data	Column2 data	Column3 data	Column4 data	Column5 data	Column6 data	Column7 data	Column8 data	Column9 data	Column10 data	Data58	Data58	Data58	Data58	Data58	Data58	Data58	Data58	Data58	Data58	Sample58
Sample59	AAAAATGG	GTGCCAGCMGCCGCGGTAA	Column1 data	Column2 data	Column3 data	Column4 data	Column5 data	Column6 data	Column7 data	Column8 data	Column9 data	Column10 data	Data59	Data59	Data59	Data59	Data59	Data59	Data59	Data59	Data59	Data59	$ample59
Sample60	AAAAATGT	GTGCCAGCMGCCGCGGTAA	Column1 data	Column2 data	Column3 data	Column4 data	Column5 data	Column6 data	Column7 data	Column8 data	Column9 data	Column10 data	Data60	Data60	Data60	Data60	Data60	Data60	Data60	Data60	$ata60	Data60	Sample60
Sample61	AAAAATTA	GTGCCAGCMGCCGCGGTAA	Column1 data	Column2 data	Column3 data	Column4 data	Column5 data	Column6 data	Column7 data	Column8 data	Column9 data	Column10 data	Data61	Data61	Data61	Data61	Data61	Data61	Data61	Data61	Data61	Data61	Sample61
Sample62	AAAAATTC	GTGCCAGCMGCCGCGGTAA	Column1 data	Column2 data	Column3 data	Column4 data	Column5 data	Column6 data	Column7 data	Column8 data	Column9 data	Column10 data	Data62	Data62	Data62	Data62	Data62		Data62	Data62	Data62	Data62	Sample62
Sample63	AAAAATTG	GTGCCAGCMGCCGCGGTAA	Column1 data	Column2 data	Column3 data	Column4 data	Column5 data	Column6 data	Column7 data	Column8 data	Column9 data	Column10 data	Data63	Data63	Data63	Data63	Data63	Data63	Data63	Data63	Data63	Data63	Sample63
Sample64	AAAAATTT	GTGCCAGCMGCCGCGGTAA	Column1 data	Column2 data	Column3 data	Column4 data	Column5 data	Column6 data	Column7 data	Column8 data	Column9 data	Column10 data	Data64	Data64	Data64	Data64	Data64	Data64	Data64	Data64	Data64	Data64	Sample64
Sample65	AAAACAAA	GTGCCAGCMGCCGCGGTAA	Column1 data	Column2 data	Column3 data	Column4 data	Column5 data	Column6 data	Column7 data	Column8 data	Column9 data	Column10 data	Data65	Data65	Data65	Data65	Data65	Data65	Data65	Data65	Data65	Data65	Sample65
Sample66	AAAACAAC	GTGCCAGCMGCCGCGGTAA	Column1 data	Column2 data	Column3 data	Column4 data	Column5 data	Column6 data	Column7 data	Column8 data	Column9 data	Column10 data	Data66	Data66	Data66	Data66	Data66	Data66	Data66	Data66	Data66	Data66	Sample66
Sample67	AAAACAAG	GTGCCAGCMGCCGCGGTAA	Column1 data	Column2 data	Column3 data	Column4 data	Column5 data	Column6 data	Column7 data	Column8 data	Column9 data	Column10 data	Data67	Data67	Data67	Data67	Data67	Data67	Data67	Data67	Data67	Data67	Sample67
Sample68	AAAACAAT	GTGCCAGCMGCCGCGGTAA	Column1 data	Column2 data	Column3 data	Column4 data	Column5 data	Column6 data	Column7 data	Column8 data	Column9 data	Column10 data	Data68	Data68	Data68	Data68	Data68	Data68	Data68	Data68	Data68	Data68	Sample68
Sample69	AAAACACA	GTGCCAGCMGCCGCGGTAA	Column1 data	Column2 data	Column3 data	Column4 data	Column5 data	Column6 data	Column7 data	Column8 data	Column9 data	Column10 data	Data69	Data69	Data69	Data69	Data69	Data69	Data69	Data69	Data69	Data69	Sample69
Sample70	AAAACACC	GTGCCAGCMGCCGCGGTAA	Column1 data	Column2 data	Column3 data	Column4 data	Column5 data	Column6 data	Column7 data	Column8 data	Column9 data	Column10 data	Data70	Data70	Data70	Data70	Data70	Data70	Data70	Data70	Data70	Data70	Sample70
Sample71	AAAACACG	GTGCCAGCMGCCGCGGTAA	Column1 data	Column2 data	Column3 data	Column4 data	Column5 data	Column6 data	Column7 data	Column8 data	Column9 data	Column10 data	Data71	Data71	Data71	Data71	Data71	Data71	Data71	Data71	Data71	Data71	Sample71
Sample72	AAAACACT	GTGCCAGCMGCCGCGGTAA	Column1 data	Column2 data	Column3 data	Column4 data	Column5 data	Column6 data	Column7 data	Column8 data	Column9 data	Column10 data	Data72	Data72	Data72	Data72	Data72	Data72	Data72	Data72	Data72	Data72	Sample72
Sample73	AAAACAGA	GTGCCAGCMGCCGCGGTAA	Column1 data	Column2 data	Column3 data	Column4 data	Column5 data	Column6 data	Column7 data	Column8 data	Column9 data	Column10 data	Data73	Data73	Data73	Data73	Data73	Data73	Data73	Data73	Data73	Data73	Sample73
Sample74	AAAACAGC	GTGCCAGCMGCCGCGGTAA	Column1 data	Column2 data	Column3 data	Column4 data	Column5 data	Column6 data	Column7 data	Column8 data	Column9 data	Column10 data	Data74	Data74	Data74	Data74	Data74	Data74	Data74	Data74	Data74	Data74	Sample74
Sample75	AAAACAGG	GTGCCAGCMGCCGCGGTAA	Column1 data	Column2 data	Column3 data	Column4 data	$olumn5 data	Column6 data	Column7 data	Column8 data	Column9 data	Column10 data	Data75	Data75	Data75	Data75	Data75	Data75	Data75	Data75	Data75	Data75	Sample75
Sample76	AAAACAGT	GTGCCAGCMGCCGCGGTAA	Column1 data	Column2 data	Column3 data	Column4 data	Column5 data	Column6 data	Column7 data	Column8 data	Column9 data	Column10 data	Data76	Data76	Data76	Data76	Data76	Data76	Data76	Data76	Data76	Data76	Sample76
Sample77	AAAACATA	GTGCCAGCMGCCGCGGTAA	Column1 data	Column2 data	Column3 data	Column4 data	Column5 data	Column6 data	Column7 data	Column8 data	Column9 data	Column10 data	Data77	Data77	Data77	Data77	Data77	Data77	Data77	Data77	Data77	Data77	Sample77
Sample78	AAAACATC	GTGCCAGCMGCCGCGGTAA	Column1 data	Column2 data	Column3 data	Column4 data	Column5 data	Column6 data	Column7 data	Column8 data	Column9 data	Column10 data	Data78	Data78	Data78	Data78	Data78	Data78	Data78	Data78	Data78	Data78	Sample78
Sample79	AAAACATG	GTGCCAGCMGCCGCGGTAA	Column1 data	Column2 data	Column3 data	Column4 data	Column5 data	Column6 data	Column7 data	Column8 data	Column9 data	Column10 data	Data79	Data79	Data79	Data79	Data79	Data79	Data79	Data79	Data79	Data79	Sample79
Sample80	AAAACATT	GTGCCAGCMGCCGCGGTAA	Column1 data	Column2 data		Column4 data	Column5 data	Column6 data	Column7 data	Column8 data	Column9 data	Column10 data	Data80	Data80	Data80	Data80	Data80	Data80	Data80	Data80	Data80	Data80	Sample80
Sample81	AAAACCAA	GTGCCAGCMGCCGCGGTAA	Column1 data	Column2 data	Column3 data	Column4 data	Column5 data	Column6 data	Column7 data	Column8 data	Column9 data	Column10 data	Data81	Data81	Data81	Data81	Data81	Data81	Data81	Data81	Data81	Data81	Sample81
Sample82	AAAACCAC	GTGCCAGCMGCCGCGGTAA	Column1 data	Column2 data	Column3 data	Column4 data	Column5 data	Column6 data	Column7 data	Column8 data	Column9 data	Column10 data	Data82	Data82	Data82	Data82	Data82	Data82	Data82	Data82	Data82	Data82	Sample82
Sample83	AAAACCAG	GTGCCAGCMGCCGCGGTAA	Column1 data	Column2 data	Column3 data	Column4 data	Column5 data	Column6 data	Column7 data	Column8 data	Column9 data	Column10 data	Data83	Data83	Data83	Data83	Data83	Data83	Data83	Data83	Data83	Data83	Sample83
Sample84	AAAACCAT	GTGCCAGCMGCCGCGGTAA	Column1 data	Column2 data	Column3 data	Column4 data	Column5 data	Column6 data	Column7 data	Column8 data	Column9 data	Column10 data	Data84	Data84	Data84	Data84	Data84	Data84	Data84	Data84	Data84	Data84	Sample84
Sample85	AAAACCCA	GTGCCAGCMGCCGCGGTAA	Column1 data	Column2 data	Column3 data	Column4 data	Column5 data	Column6 data	Column7 data	Column8 data	Column9 data	Column10 data	Data85	$ata85	Data85	Data85	Data85	Data85	Data85	Data85	Data85	Data85	Sample85
Sample86	AAAACCCC	GTGCCAGCMGCCGCGGTAA	Column1 data	Column2 data	Column3 data	Column4 data	Column5 data	Column6 data	Column7 data	Column8 data	Column9 data	Column10 data	Data86	Data86	Data86	Data86	Data86	Data86	Data86	Data86	Data86	Data86	Sample86
Sample87	AAAACCCG	GTGCCAGCMGCCGCGGTAA	Column1 data	Column2 data	Column3 data	Column4 data	Column5 data	Column6 data	Column7 data	Column8 data	Column9 data	Column10 data	Data87	Data87	Data87	Data87	Data87	Data87	Data87	Data87	Data87	Data87	Sample87
Sample88	AAAACCCT	GTGCCAGCMGCCGCGGTAA	Column1 data	Column2 data	Column3 data	Column4 data	Column5 data	Column6 data	Column7 data	Column8 data	Column9 data	Column10 data	Data88	Data88	Data88	Data88	Data88	Data88	Data88	Data88	Data88	Data88	Sample88
Sample89	AAAACCGA	GTGCCAGCMGCCGCGGTAA	Column1 data	Column2 data	Column3 data	Column4 data	Column5 data	Column6 data	Column7 data	Column8 data	Column9 data	Column10 data		Data89	Data89	Data89	Data89	Data89	Data89	Data89	Data89	Data89	Sample89
Sample90	AAAACCGC	GTGCCAGCMGCCGCGGTAA	Column1 data	Column2 data	Column3 data	Column4 data	Column5 data	Column6 data	Column7 data	Column8 data	Column9 data	Column10 data	Data90	Data90	Data90	Data90	Data90	Data90	Data90	Data90	Data90	Data90	Sample90
Sample91	AAAACCGG	GTGCCAGCMGCCGCGGTAA	Column1 data	Column2 data	Column3 data	Column4 data	Column5 data	Column6 data	Column7 data	Column8 data	Column9 data	Column10 data	Data91	Data91	Data91	Data91	Data91	Data91	Data91	Data91	Data91	Data91	Sample91
Sample92	AAAACCGT	GTGCCAGCMGCCGCGGTAA	Column1 data	Column2 data	Column3 data	Column4 data	Column5 data	Column6 data	Column7 data	Column8 data	Column9 data	Column10 data	Data92	Data92	Data92	Data92	Data92	Data92	Data92	Data92	Data92	Data92	Sample92
Sample93	AAAACCTA	GTGCCAGCMGCCGCGGTAA	Column1 data	Column2 data	Column3 data	Column4 data	Column5 data	Column6 data	Column7 data	Column8 data	Column9 data	Column10 data	Data93	Data93	Data93	Data93	Data93	Data93	Data93	Data93	Data93	Data93	Sample93
Sample94	AAAACCTC	GTGCCAGCMGCCGCGGTAA	Column1 data	Column2 data	Column3 data	Column4 data	Column5 data	Column6 data	Column7 data	Column8 data	Column9 data	Column10 data	Data94	Data94	Data94	Data94	Data94	Data94	Data94	Data94	Data94	Data94	$ample94
Sample95	AAAACCTG	GTGCCAGCMGCCGCGGTAA	Column1 data	Column2 data	Column3 data	Column4 data	Column5 data	Column6 data	Column7 data	Column8 data	Column9 data	Column10 data	Data95	Data95	Data95	Data95	Data95	Data95	Data95	Data95	Data95	Data95	Sample95
Sample96	AAAACCTT	GTGCCAGCMGCCGCGGTAA	Column1 data	Column2 data	Column3 data	Column4 data	Column5 data	Column6 data	Column7 data	Column8 data	Column9 data	Column10 data	Data96	Data96	Data96	Data96	Data96	Data96	Data96	Data96	Data96	Data96	Sample96
Sample97	AAAACGAA	GTGCCAGCMGCCGCGGTAA	Column1 data	Column2 data	Column3 data	Column4 data	Column5 data	Column6 data	Column7 data	Column8 data	Column9 data	Column10 data	Data97	Data97	Data97	Data97	Data97	Data97	Data97	Data97	Data97	Data97	Sample97
Sample98	AAAACGAC	GTGCCAGCMGCCGCGGTAA	Column1 data	Column2 data	Column3 data	Column4 data	Column5 data	Column6 data	Column7 data	Column8 data	Column9 data	Column10 data	Data98		Data98	Data98	Data98	Data98	Data98	Data98	Data98	Data98	Sample98
Sample99	AAAACGAG	GTGCCAGCMGCCGCGGTAA	Column1 data	Column2 data	Column3 data	Column4 data	Column5 data	Column6 data	Column7 data	Column8 data	Column9 data	Column10 data	Data99	Data99	Data99	Data99	Data99	Data99	Data99	Data99	Data99	Data99	Sample99
Sample100	AAAACGAT	GTGCCAGCMGCCGCGGTAA	Column1 data	Column2 data	Column3 data	Column4 data	Column5 data	Column6 data	Column7 data	Column8 data	Column9 data	Column10 data	Data100	Data100	Data100	Data100	Data100	Data100	Data100	Data100	Data100	Data100	Sample100
Sample101	AAAACGCA	GTGCCAGCMGCCGCGGTAA	Column1 data	Column2 data	Column3 data	Column4 data	Column5 data	Column6 data	Column7 data	Column8 data	Column9 data	Column10 data	Data101	Data101	Data101	Data101	Data101	Data101	Data101	Data101	Data101	Data101	Sample101
Sample102	AAAACGCC	GTGCCAGCMGCCGCGGTAA	Column1 data	Column2 data	Column3 data	Column4 data	Column5 data	Column6 data	Column7 data	Column8 data	Column9 data	Column10 data	Data102	Data102	Data102	Data102	Data102	Data102	Data102	Data102	Data102	Data102	Sample102
Sample103	AAAACGCG	GTGCCAGCMGCCGCGGTAA	Column1 data	Column2 data	Column3 data	Column4 data	Column5 data	Column6 data	Column7 data	Column8 data	Column9 data	Column10 data	Data103	Data103	Data103	Data103	Data103	Data103	Data103	Data103	Data103	Data103	Sample103
Sample104	AAAACGCT	GTGCCAGCMGCCGCGGTAA	Column1 data	Column2 data	Column3 data	Column4 data	Column5 data	Column6 data	Column7 data	Column8 data	Column9 data	Column10 data	Data104	Data104	Data104	Data104	Data104	Data104	Data104	Data104	Data104	Data104	Sample104
Sample105	AAAACGGA	GTGCCAGCMGCCGCGGTAA	Column1 data	Column2 data	Column3 data	Column4 data	Column5 data	Column6 data	Column7 data	Column8 data	Column9 data	Column10 data	Data105	Data105	Data105	Data105	Data105	Data105	Data105	Data105	Data105	Data105	Sample105
Sample106	AAAACGGC	GTGCCAGCMGCCGCGGTAA	Column1 data	Column2 data	Column3 data	Column4 data	Column5 data	Column6 data	Column7 data	Column8 data	Column9 data	Column10 data	Data106	Data106	Data106	Data106	Data106	Data106	Data106	Data106	Data106	Data106	Sample106
Sample107	AAAACGGG	GTGCCAGCMGCCGCGGTAA	Column1 data	Column2 data	Column3 data	Column4 data	Column5 data	Column6 data		Column8 data	Column9 data	Column10 data	Data107	Data107	Data107	Data107	Data107	Data107	Data107	Data107	Data107	Data107	Sample107
Sample108	AAAACGGT	GTGCCAGCMGCCGCGGTAA	Column1 data	Column2 data	Column3 data	Column4 data	Column5 data	Column6 data	Column7 data	Column8 data	Column9 data	Column10 data	Data108	Data108	Data108	Data108	Data108	Data108	Data108	Data108	Data108	Data108	Sample108
Sample109	AAAACGTA	GTGCCAGCMGCCGCGGTAA	Column1 data	Column2 data	Column3 data	Column4 data	Column5 data	Column6 data	Column7 data	Column8 data	Column9 data	Column10 data	Data109	Data109	Data109	Data109	Data109	Data109	Data109	Data109	Data109	Data109	Sample109
Sample110	AAAACGTC	GTGCCAGCMGCCGCGGTAA	Column1 data	Column2 data	Column3 data	Column4 data	Column5 data	Column6 data	Column7 data	Column8 data	Column9 data	Column10 data	Data110	Data110	Data110	Data110	Data110	Data110	Data110	Data110	Data110	Data110	Sample110
Sample111	AAAACGTG	GTGCCAGCMGCCGCGGTAA	Column1 data	Column2 data	Column3 data	Column4 data	Column5 data	Column6 data	Column7 data	Column8 data	Column9 data	Column10 data	Data111	Data111	Data111	Data111	Data111	Data111	Data111	Data111	Data111	Data111	Sample111
Sample112	AAAACGTT	GTGCCAGCMGCCGCGGTAA	Column1 data	Column2 data	Column3 data	Column4 data	Column5 data	Column6 data	Column7 data	Column8 data	Column9 data	$olumn10 data	Data112	Data112	Data112	Data112	Data112	Data112	Data112	Data112	Data112	Data112	Sample112
Sample113	AAAACTAA	GTGCCAGCMGCCGCGGTAA	Column1 data	Column2 data	Column3 data	Column4 data	Column5 data	Column6 data	Column7 data	Column8 data	Column9 data	Column10 data	Data113	Data113	Data113	Data113	Data113	Data113	Data113	Data113	Data113	Data113	Sample113
Sample114	AAAACTAC	GTGCCAGCMGCCGCGGTAA	Column1 data	Column2 data	Column3 data	Column4 data	Column5 data	Column6 data	Column7 data	Column8 data	Column9 data	Column10 data	Data114	Data114	Data114	Data114	Data114	Data114	Data114	Data114	Data114	Data114	Sample114
Sample115	AAAACTAG	GTGCCAGCMGCCGCGGTAA	Column1 data	Column2 data		Column4 data	Column5 data	Column6 data	Column7 data	Column8 data	Column9 data	Column10 data	Data115	Data115	Data115	Data115	Data115	Data115	Data115	Data115	Data115	Data115	Sample115
Sample116	AAAACTAT	GTGCCAGCMGCCGCGGTAA	Column1 data	Column2 data	Column3 data	Column4 data	Column5 data	Column6 data	Column7 data	Column8 data	Column9 data	Column10 data	Data116	Data116	Data116	Data116	Data116	Data116	Data116	Data116	Data116	Data116	Sample116
Sample117	AAAACTCA	GTGCCAGCMGCCGCGGTAA	Column1 data	Column2 data	Column3 data	Column4 data	Column5 data	Column6 data	Column7 data	Column8 data	Column9 data	Column10 data	Data117	Data117	Data117	Data117	Data117	Data117	Data117	Data117	Data117	Data117	Sample117
Sample118	AAAACTCC	GTGCCAGCMGCCGCGGTAA	Column1 data	Column2 data	Column3 data	Column4 data	Column5 data	Column6 data	Column7 data	Column8 data	Column9 data	Column10 data	Data118	Data118	Data118	Data118	Data118	Data118	Data118	Data118	Data118	Data118	Sample118
Sample119	AAAACTCG	GTGCCAGCMGCCGCGGTAA	Column1 data	Column2 data	Column3 data	Column4 data	Column5 data	Column6 data	Column7 data	Column8 data	Column9 data	Column10 data	Data119	Data119	Data119	Data119	Data119	Data119	Data119	Data119	Data119	Data119	Sample119
Sample120	AAAACTCT	GTGCCAGCMGCCGCGGTAA	Column1 data	Column2 data	Column3 data	Column4 data	Column5 data	Column6 data	Column7 data	Column8 data	Column9 data	Column10 data	Data120	Data120	Data120	Data120	Data120	Data120	Data120	Data120	Data120	Data120	Sample120
Sample121	AAAACTGA	GTGCCAGCMGCCGCGGTAA	Column1 data	Column2 data	Column3 data	Column4 data	Column5 data	Column6 data	Column7 data	Column8 data	Column9 data	Column10 data	Data121	Data121	Data121	Data121	Data121	Data121	Data121	Data121	Data121	Data121	Sample121
Sample122	AAAACTGC	GTGCCAGCMGCCGCGGTAA	Column1 data	Column2 data	Column3 data	Column4 data	Column5 data		Column7 data	Column8 data	Column9 data	Column10 data	Data122	Data122	Data122	Data122	Data122	Data122	Data122	Data122	Data122	Data122	Sample122
Sample123	AAAACTGG	GTGCCAGCMGCCGCGGTAA	Column1 data	Column2 data	Column3 data	Column4 data	Column5 data	Column6 data	Column7 data	Column8 data	Column9 data	Column10 data	Data123	Data123	$ata123	Data123	Data123	Data123	Data123	Data123	Data123	Data123	Sample123
Sample124	AAAACTGT	GTGCCAGCMGCCGCGGTAA	Column1 data	Column2 data	Column3 data	Column4 data	Column5 data	Column6 data	Column7 data	Column8 data	Column9 data	Column10 data	Data124	Data124	Data124	Data124	Data124	Data124	Data124	Data124	Data124	Data124	Sample124
Sample125	AAAACTTA	GTGCCAGCMGCCGCGGTAA	Column1 data	Column2 data	Column3 data	Column4 data	Column5 data	Column6 data	Column7 data	Column8 data	Column9 data	Column10 data	Data125	Data125	Data125	Data125	Data125	Data125	Data125	Data125	Data125	Data125	Sample125
Sample126	AAAACTTC	GTGCCAGCMGCCGCGGTAA	Column1 data	Column2 data	Column3 data	Column4 data	Column5 data	Column6 data	Column7 data	Column8 data	Column9 data	Column10 data	Data126	Data126	Data126	Data126	Data126	Data126	Data126	Data126	Data126	Data126	Sample126
Sample127	AAAACTTG	GTGCCAGCMGCCGCGGTAA	Column1 data	Column2 data	Column3 data	Column4 data	Column5 data	Column6 data	Column7 data	Column8 data	Column9 data	Column10 data	Data127	Data127	Data127	Data127	Data127	Data127	Data127	Data127	Data127	Data127	Sample127
Sample128	AAAACTTT	GTGCCAGCMGCCGCGGTAA	Column1 data	Column2 data	Column3 data	Column4 data	Column5 data	Column6 data	Column7 data	Column8 data	Column9 data	Column10 data	Data128	Data128	Data128	Data128	Data128	Data128	Data128	Data128	Data128	Data128	Sample128
Sample129	AAAAGAAA	GTGCCAGCMGCCGCGGTAA	Column1 data	Column2 data	Column3 data	Column4 data	Column5 data	Column6 data	Column7 data	Column8 data	Column9 data	Column10 data	Data129	Data129	Data129	Data129	Data129	Data129	Data129	Data129	Data129	Data129	Sample129
Sample130	AAAAGAAC	GTGCCAGCMGCCGCGGTAA	Column1 data	Column2 data	Column3 data	Column4 data	Column5 data	Column6 data	Column7 data	Column8 data	Column9 data	Column10 data	Data130	Data130	Data130	Data130	Data130	Data130	Data130	Data130	Data130	Data130	Sample130
Sample131	AAAAGAAG	GTGCCAGCMGCCGCGGTAA	Column1 data	Column2 data	Column3 data	Column4 data	Column5 data	Column6 data	Column7 data	Column8 data	Column9 data	Column10 data	Data131	Data131	Data131	Data131	Data131	Data131	Data131	Data131	Data131	Data131	Sample131
Sample132	AAAAGAAT	GTGCCAGCMGCCGCGGTAA	Column1 data	Column2 data	Column3 data	Column4 data	Column5 data	Column6 data	Column7 data	Column8 data	Column9 data	Column10 data	Data132	Data132	Data132	Data132	Data132	Data132	Data132	Data132	Data132	Data132	Sample132
Sample133	AAAAGACA	GTGCCAGCMGCCGCGGTAA	Column1 data	Column2 data	Column3 data	Column4 data	Column5 data	Column6 data	Column7 data	Column8 data	Column9 data	Column10 data	Data133	Data133	Data133	Data133	Data133	Data133	Data133	Data133	Data133	Data133	Sample133
Sample134	AAAAGACC	GTGCCAGCMGCCGCGGTAA	Column1 data	Column2 data	Column3 data	Column4 data	Column5 data	Column6 data	Column7 data	Column8 data	Column9 data	Column10 data	Data134	Data134	Data134	Data134	Data134	Data134	Data134	Data134	Data134	Data134	Sample134
Sample135	AAAAGACG	GTGCCAGCMGCCGCGGTAA	Column1 data	Column2 data	Column3 data	Column4 data	Column5 data	Column6 data	Column7 data	Column8 data	Column9 data	Column10 data	Data135	Data135	Data135	Data135	Data135	Data135	Data135	Data135	Data135	Data135	Sample135
Sample136	AAAAGACT	GTGCCAGCMGCCGCGGTAA	Column1 data	Column2 data	Column3 data	Column4 data	Column5 data	Column6 data	Column7 data	Column8 data	Column9 data	Column10 data	Data136	Data136	Data136	Data136	Data136	Data136	Data136	Data136	Data136	Data136	Sample136
Sample137	AAAAGAGA	GTGCCAGCMGCCGCGGTAA	Column1 data	Column2 data	Column3 data	Column4 data	Column5 data	Column6 data	Column7 data	Column8 data	Column9 data	Column10 data	Data137	Data137	Data137	Data137	Data137	Data137	Data137	Data137	Data137	Data137	Sample137
Sample138	AAAAGAGC	GTGCCAGCMGCCGCGGTAA	Column1 data	Column2 data	Column3 data	Column4 data	Column5 data	Column6 data	Column7 data	Column8 data	Column9 data	Column10 data	Data138	Data138	Data138	Data138	Data138	Data138	Data138	Data138	Data138	Data138	Sample138
Sample139	AAAAGAGG	GTGCCAGCMGCCGCGGTAA	Column1 data	Column2 data	Column3 data	Column4 data	Column5 data	Column6 data	Column7 data	Column8 data	Column9 data	Column10 data	Data139	Data139	Data139	Data139	Data139	Data139	Data139	Data139	Data139	Data139	Sample139
Sample140	AAAAGAGT	GTGCCAGCMGCCGCGGTAA	Column1 data	Column2 data	Column3 data	Column4 data	Column5 data	Column6 data	Column7 data	Column8 data	Column9 data	Column10 data	Data140	Data140	Data140	Data140	Data140	Data140	Data140	Data140	Data140	Data140	Sample140
Sample141	AAAAGATA	GTGCCAGCMGCCGCGGTAA	Column1 data	Column2 data	Column3 data	Column4 data	Column5 data	Column6 data	Column7 data	Column8 data	Column9 data	Column10 data	Data141	Data141	Data141	Data141	Data141	Data141	Data141	Data141	Data141	Data141	Sample141
Sample142	AAAAGATC	GTGCCAGCMGCCGCGGTAA	Column1 data	Column2 data	Column3 data	Column4 data	Column5 data	Column6 data	Column7 data	Column8 data	Column9 data	Column10 data	Data142	Data142	Data142	Data142	Data142	Data142	Data142	Data142	Data142	Data142	Sample142
Sample143	AAAAGATG	GTGCCAGCMGCCGCGGTAA	Column1 data	Column2 data	Column3 data	Column4 data	Column5 data	Column6 data	Column7 data	Column8 data	Column9 data	Column10 data	Data143	Data143	Data143	Data143	Data143	Data143	Data143	Data143	Data143	Data143	Sample143
Sample144	AAAAGATT	GTGCCAGCMGCCGCGGTAA	Column1 data	Column2 data	Column3 data	Column4 data	Column5 data	Column6 data	Column7 data	Column8 data	Column9 data	Column10 data	Data144	Data144	Data144	Data144	Data144	Data144	Data144	Data144	Data144	Data144	Sample144
Sample145	AAAAGCAA	GTGCCAGCMGCCGCGGTAA	Column1 data	Column2 data	Column3 data	Column4 data	Column5 data	Column6 data	Column7 data	Column8 data	Column9 data	Column10 data	Data145	Data145	Data145	Data145	Data145	Data145	Data145	Data145	Data145	Data145	Sample145
Sample146	AAAAGCAC	GTGCCAGCMGCCGCGGTAA	Column1 data	Column2 data	Column3 data	Column4 data	Column5 data	Column6 data	Column7 data	Column8 data	Column9 data	Column10 data	Data146	Data146	Data146	Data146	Data146	Data146	Data146	Data146	Data146	Data146	Sample146
Sample147	AAAAGCAG	GTGCCAGCMGCCGCGGTAA	Column1 data	Column2 data	Column3 data	Column4 data	Column5 data	Column6 data	Column7 data	Column8 data	Column9 data	Column10 data	Data147	Data147	Data147	Data147	Data147	Data147	Data147	Data147	Data147	Data147	Sample147
Sample148	AAAAGCAT	GTGCCAGCMGCCGCGGTAA	Column1 data	Column2 data	Column3 data	Column4 data	Column5 data	Column6 data	Column7 data	Column8 data	Column9 data	Column10 data	Data148	Data148	Data148	Data148	Data148	Data148	Data148	Data148	Data148	Data148	Sample148
Sample149	AAAAGCCA	GTGCCAGCMGCCGCGGTAA	Column1 data	Column2 data	Column3 data	Column4 data	Column5 data	Column6 data	Column7 data	Column8 data	Column9 data	Column10 data	Data149	Data149	Data149	Data149	Data149	Data149	Data149	Data149	Data149	Data149	Sample149
Sample150	AAAAGCCC	GTGCCAGCMGCCGCGGTAA	Column1 data	Column2 data	Column3 data	Column4 data	Column5 data	Column6 data	Column7 data	Column8 data	Column9 data	Column10 data	Data150	Data150	Data150	Data150	Data150	Data150	Data150	Data150	Data150	Data150	Sample150
Sample151	AAAAGCCG	GTGCCAGCMGCCGCGGTAA	Column1 data	Column2 data	Column3 data	Column4 data	Column5 data	Column6 data	Column7 data	Column8 data	Column9 data	Column10 data	Data151	Data151	Data151	Data151	Data151	Data151	Data151	Data151	Data151	Data151	Sample151
Sample152	AAAAGCCT	GTGCCAGCMGCCGCGGTAA	Column1 data	Column2 data	Column3 data	Column4 data	Column5 data	Column6 data	Column7 data	Column8 data	Column9 data	Column10 data	Data152	Data152	Data152	Data152	Data152	Data152	Data152	Data152	Data152	Data152	Sample152
Sample153	AAAAGCGA	GTGCCAGCMGCCGCGGTAA	Column1 data	Column2 data	Column3 data	Column4 data	Column5 data	Column6 data	Column7 data	Column8 data	Column9 data	Column10 data	Data153	Data153	Data153	Data153	Data153	Data153	Data153	Data153	Data153	Data153	Sample153
Sample154	AAAAGCGC	GTGCCAGCMGCCGCGGTAA	Column1 data	Column2 data	Column3 data	Column4 data	Column5 data	Column6 data	Column7 data	Column8 data	Column9 data	Column10 data	Data154	Data154	Data154	Data154	Data154	Data154	Data154	Data154	Data154	Data154	Sample154
Sample155	AAAAGCGG	GTGCCAGCMGCCGCGGTAA	Column1 data	Column2 data	Column3 data	Column4 data	Column5 data	Column6 data	Column7 data	Column8 data	Column9 data	Column10 data	Data155	Data155	Data155	Data155	Data155	Data155	Data155	Data155	Data155	Data155	Sample155
Sample156	AAAAGCGT	GTGCCAGCMGCCGCGGTAA	Column1 data	Column2 data	Column3 data	Column4 data	Column5 data	Column6 data	Column7 data	Column8 data	Column9 data	Column10 data	Data156	Data156	Data156	Data156	Data156	Data156	Data156	Data156	Data156	Data156	Sample156
Sample157	AAAAGCTA	GTGCCAGCMGCCGCGGTAA	Column1 data	Column2 data	Column3 data	Column4 data	Column5 data	Column6 data	Column7 data	Column8 data	Column9 data	Column10 data	Data157	Data157	Data157	Data157	Data157	Data157	Data157	Data157	Data157	Data157	Sample157
Sample158	AAAAGCTC	GTGCCAGCMGCCGCGGTAA	Column1 data	Column2 data	Column3 data	Column4 data	Column5 data	Column6 data	Column7 data	Column8 data	Column9 data	Column10 data	Data158	Data158	Data158	Data158	Data158	Data158	Data158	Data158	Data158	Data158	Sample158
Sample159	AAAAGCTG	GTGCCAGCMGCCGCGGTAA	Column1 data	Column2 data	Column3 data	Column4 data	Column5 data	Column6 data	Column7 data	Column8 data	Column9 data	Column10 data	Data159	Data159	Data159	Data159	Data159	Data159	Data159	Data159	Data159	Data159	Sample159
Sample160	AAAAGCTT	GTGCCAGCMGCCGCGGTAA	Column1 data	Column2 data	Column3 data	Column4 data	Column5 data	Column6 data	Column7 data	Column8 data	Column9 data	Column10 data	Data160	Data160	Data160	Data160	Data160	Data160	Data160	Data160	Data160	Data160	Sample160
Sample161	AAAAGGAA	GTGCCAGCMGCCGCGGTAA	Column1 data	Column2 data	Column3 data	Column4 data	Column5 data	Column6 data	Column7 data	Column8 data	Column9 data	Column10 data	Data161	Data161	Data161	Data161	Data161	Data161	Data161	Data161	Data161	Data161	Sample161
Sample162	AAAAGGAC	GTGCCAGCMGCCGCGGTAA	Column1 data	Column2 data	Column3 data	Column4 data	Column5 data	Column6 data	Column7 data	Column8 data	Column9 data	Column10 data	Data162	Data162	Data162	Data162	Data162	Data162	Data162	Data162	Data162	Data162	Sample162
Sample163	AAAAGGAG	GTGCCAGCMGCCGCGGTAA	Column1 data	Column2 data	Column3 data	Column4 data	Column5 data	Column6 data	Column7 data	Column8 data	Column9 data	Column10 data	Data163	Data163	Data163	Data163	Data163	Data163	Data163	Data163	Data163	Data163	Sample163
Sample164	AAAAGGAT	GTGCCAGCMGCCGCGGTAA	Column1 data	Column2 data	Column3 data	Column4 data	Column5 data	Column6 data	Column7 data	Column8 data	Column9 data	Column10 data	Data164	Data164	Data164	Data164	Data164	Data164	Data164	Data164	Data164	Data164	Sample164
Sample165	AAAAGGCA	GTGCCAGCMGCCGCGGTAA	Column1 data	Column2 data	Column3 data	Column4 data	Column5 data	Column6 data	Column7 data	Column8 data	Column9 data	Column10 data	Data165	Data165	Data165	Data165	Data165	Data165	Data165	Data165	Data165	Data165	Sample165
Sample166	AAAAGGCC	GTGCCAGCMGCCGCGGTAA	Column1 data	Column2 data	Column3 data	Column4 data	Column5 data	Column6 data	Column7 data	Column8 data	Column9 data	Column10 data	Data166	Data166	Data166	Data166	Data166	Data166	Data166	Data166	Data166	Data166	Sample166
Sample167	AAAAGGCG	GTGCCAGCMGCCGCGGTAA	Column1 data	Column2 data	Column3 data	Column4 data	Column5 data	Column6 data	Column7 data	Column8 data	Column9 data	Column10 data	Data167	Data167	Data167	Data167	Data167	Data167	Data167	Data167	Data167	Data167	Sample167
Sample168	AAAAGGCT	GTGCCAGCMGCCGCGGTAA	Column1 data	Column2 data	Column3 data	Column4 data	Column5 data	Column6 data	Column7 data	Column8 data	Column9 data	Column10 data	Data168	Data168	Data168	Data168	Data168	Data168	Data168	Data168	Data168	Data168	Sample168
Sample169	AAAAGGGA	GTGCCAGCMGCCGCGGTAA	Column1 data	Column2 data	Column3 data	Column4 data	Column5 data	Column6 data	Column7 data	Column8 data	Column9 data	Column10 data	Data169	Data169	Data169	Data169	Data169	Data169	$ata169	Data169	Data169	Data169	Sample169
Sample170	AAAAGGGC	GTGCCAGCMGCCGCGGTAA	Column1 data	Column2 data	Column3 data	Column4 data	Column5 data	Column6 data	Column7 data	Column8 data	Column9 data	Column10 data	Data170	Data170	Data170	Data170	Data170	Data170	Data170	Data170	Data170	Data170	Sample170
[truncated: 829 more rows]

## Sheet: 1000x24, 10% errors
#SampleID	BarcodeSequence	LinkerPrimerSequence	Column1	Column2	Column3	Column4	Column5	Column6	Column7	Column8	Column9	Column10	Column11	Column12	Column13	Column14	Column15	Column16	Column17	Column18	Column19	Column20	Description
[truncated: 999 more rows]

[truncated: 5 more sheets: 1000x24, 50% errors, 10000x24, 0% errors, 10000x24, 1% errors, 10000x24, 10% errors, 10000x24, 50% errors]
